# Supplementary material for: Spatial Analysis of Dengue Seroprevalence and Modeling of Transmission Risk Factors in a Dengue Hyperendemic City of Venezuela
Source: PLoS Negl Trop Dis. 2017 Jan 23;11(1):e0005317. doi: 10.1371/journal.pntd.0005317 (PMC5289626; doi:10.1371/journal.pntd.0005317)
Supplement: S1 Dataset — DS_S1 Codebook GIS Baseline databaseDS_S1 GIS Baseline databaseDS_S1 Dengue prevalence per block Candelaria_Cana AzucarDS_S1 Dengue Prevalence per block_Cooperativa (ZIP) [file pntd.0005317.s002.zip]

Archive with 4 entries (4 files):
- DS_S1 Dengue prevalence per block Candelaria_Cana Azucar.xlsx
- DS_S1 Dengue Prevalence per block_Cooperativa.xlsx
- DS_S1 GIS Baseline database.xlsx
- DS_S1 Codebook GIS Baseline database.doc
