# Supplementary material for: Spatial Analysis of Dengue Seroprevalence and Modeling of Transmission Risk Factors in a Dengue Hyperendemic City of Venezuela
Source: PLoS Negl Trop Dis. 2017 Jan 23;11(1):e0005317. doi: 10.1371/journal.pntd.0005317 (PMC5289626; doi:10.1371/journal.pntd.0005317)
Supplement: S1 Dataset — DS_S1 Codebook GIS Baseline databaseDS_S1 GIS Baseline databaseDS_S1 Dengue prevalence per block Candelaria_Cana AzucarDS_S1 Dengue Prevalence per block_Cooperativa (ZIP) [file pntd.0005317.s002.zip › DS_S1 Dengue prevalence per block Candelaria_Cana Azucar.xlsx]

## Sheet: Prev block 1&3
block_ID	neighbourhood	Past Prevalence	Recent prevalence	coord_x	coord_y
1	1	75	18.0556	648842	1137831
2	1	90	20	648978	1137760
4	1	64.7619	0	649398	1137745
5	1	77.7778	7.40741	649488	1137763
6	1	78.6111	1.66667	649566	1137843
7	1	100	0	649650	1137777
8	1	71.75	6	649749	1137762
9	1	72.2222	0	648671	1137750
10	1	75	20.8333	648807	1137660
11	1	73.8095	4.7619	649072	1137729
12	1	50	0	648702	1137388
13	1	66.6667	3.57143	648830	1137475
14	1	58.3333	8.33333	649020	1137596
15	1	100	6.66667	649185	1137664
17	1	60	0	648884	1137400
18	1	83.3333	0	649063	1137517
19	1	69.4444	50	649331	1137622
20	1	60	7.40741	648882	1137288
22	1	100	0	649248	1137494
23	1	87.5	33.3333	649080	1137255
24	1	83.9286	7.14286	649369	1137167
26	1	75.75	5	649600	1137286
27	1	75.248	2.08333	649645	1136962
28	1	78.8889	6.74603	648563	1137261
29	3	88.8471	6.01504	650322	1.13769e+06
30	3	77.7778	0	650289	1.13778e+06
31	3	70.9028	5.27778	650235	1.13785e+06
32	3	64.612	11.8519	650161	1.13794e+06
33	3	91.6667	3.33333	650084	1.13797e+06
34	3	72.8419	6.15385	650016	1.13791e+06
35	3	69.5863	9.60993	650094	1.13781e+06
36	3	70.4167	10	649888	1.13768e+06
75	3	100	33.3333	649851	1.13753e+06
76	3	75	53.3333	649941	1.13753e+06
78	3	100	14.2857	649973	1.13743e+06
79	3	88.8889	27.7778	650084	1.13742e+06
80	3	82.5	14.1667	649975	1.13736e+06
81	3	90.3333	7.22222	649841	1.13728e+06
82	3	90.8883	9.01099	649977	1.13724e+06
83	3	87.5	25	650072	1.13728e+06
84	3	76.6667	6.66667	650136	1.13732e+06
85	3	66.1111	7.22222	649857	1.13715e+06
86	3	86.2745	50	649921	1.13702e+06
87	3	87.0833	18.9583	650033	1.13709e+06
88	3	100	50	650124	1.13716e+06
89	3	68.75	0	650207	1.13722e+06
90	3	90.2778	40.2778	649977	1.13692e+06
91	3	78.5714	19.0476	650098	1.137e+06
92	3	93.75	50	650188	1.13706e+06
93	3	80.4762	3.57143	650154	1.13691e+06
94	3	80.2083	18.75	650251	1.13698e+06

## Sheet: READ ME
block_ID	unique identifier of blocks
neigbourhood	unique identifier of the studied neigbourhoods: 1-Candelaria 3-Caña de Azucar
Past Prevalence	Past dengue prevalence per block
Recent prevalence	Recent dengue Prevalence per block
coord_x	X coodinates (UTM)
coord_y	Y coodinates (UTM)
