# Supplementary material for: Spatial Analysis of Dengue Seroprevalence and Modeling of Transmission Risk Factors in a Dengue Hyperendemic City of Venezuela
Source: PLoS Negl Trop Dis. 2017 Jan 23;11(1):e0005317. doi: 10.1371/journal.pntd.0005317 (PMC5289626; doi:10.1371/journal.pntd.0005317)
Supplement: S1 Dataset — DS_S1 Codebook GIS Baseline databaseDS_S1 GIS Baseline databaseDS_S1 Dengue prevalence per block Candelaria_Cana AzucarDS_S1 Dengue Prevalence per block_Cooperativa (ZIP) [file pntd.0005317.s002.zip › DS_S1 Dengue Prevalence per block_Cooperativa.xlsx]

## Sheet: Prev block Coop 2
block_ID	neighbourhood	past prevalence	recent prevalence	coord_x	coord_y
37	2	100	0	655892	1.13584e+06
38	2	67.1429	0	655750	1.13564e+06
39	2	67.3077	14.1026	655692	1.13551e+06
40	2	50	25	655865	1.13553e+06
41	2	100	50	655969	1.13549e+06
42	2	81.9792	8.33333	655971	1.13543e+06
43	2	75	2.5	655787	1.13533e+06
44	2	33.3333	0	655470	1.13534e+06
47	2	75	16.6667	655746	1.13518e+06
48	2	75	0	655871	1.13514e+06
49	2	37.5	0	655434	1.13518e+06
50	2	88.8889	0	655535	1.13506e+06
51	2	83.3333	0	655947	1.13506e+06
52	2	66.875	0	655448	1.13493e+06
53	2	63.3333	40	655632	1.1349e+06
54	2	50	0	655786	1.13488e+06
55	2	79.7619	25	655594	1.13475e+06
56	2	100	0	655761	1.13473e+06
57	2	100	0	655485	1.13467e+06
58	2	86.3095	6.54762	655966	1.13474e+06
59	2	70	5.7971	655905	1.1347e+06
60	2	91.6667	0	655773	1.13467e+06
61	2	68.5897	6.41026	655903	1.13454e+06
62	2	81.25	6.25	655645	1.13463e+06
63	2	75	0	655770	1.13461e+06
64	2	100	25	655952	1.13445e+06
65	2	87.5	0	655374	1.1346e+06
66	2	94.4444	0	655805	1.13449e+06
67	2	100	50	655539	1.1344e+06
68	2	100	0	655585	1.13451e+06
69	2	83.3333	8.33333	655658	1.13447e+06
70	2	78.8506	5.74713	655730	1.13429e+06
71	2	91.6667	8.33333	655820	1.13439e+06
72	2	83.8889	6.5	656081	1.1356e+06
73	2	85.7843	9.15033	656106	1.13493e+06
74	2	56.3333	0	656012	1.13498e+06

## Sheet: READ ME
block_ID	unique identifier of blocks
neigbourhood	unique identifier of studied neigbourhoods: 2-cooperativa
Past Prevalence	Past dengue prevalence per block
Recent prevalence	Recent dengue prevalence per block
coord_x	X coodinates (UTM)
coord_y	Y coodinates (UTM)
