# Supplementary material for: Spatial Analysis of Dengue Seroprevalence and Modeling of Transmission Risk Factors in a Dengue Hyperendemic City of Venezuela
Source: PLoS Negl Trop Dis. 2017 Jan 23;11(1):e0005317. doi: 10.1371/journal.pntd.0005317 (PMC5289626; doi:10.1371/journal.pntd.0005317)
Supplement: S1 Dataset — DS_S1 Codebook GIS Baseline databaseDS_S1 GIS Baseline databaseDS_S1 Dengue prevalence per block Candelaria_Cana AzucarDS_S1 Dengue Prevalence per block_Cooperativa (ZIP) [file pntd.0005317.s002.zip › DS_S1 GIS Baseline database.xlsx]

## Sheet: Sheet1
id	houselhold code	gender	No work no study	study	work	pubserv	water_stor	tank_stor	container_stor	litter	tires	bottles	flower_vases	screened_w	mosqui_net	insect	repe	container_wash	occupation_cat	age_cat	Domes_DIC	shack_DIC	dur_res	House_cluster	Blocks_cluster	block_code	persons_house	crowding	rooms_cat
1	2	0	0	1	0	1	1	1	1	0	0	0	1	0	0	1	1	0	1	15	0	0	0	0	0	34	0	0	5
2	1	1	0	0	1	1	1	1	1	1	0	1	1	0	0	1	1	1	4	30	0	0	4	0	0	34	0	0	5
3	1	1	0	1	0	1	1	1	1	1	0	1	1	0	0	1	1	1	1	10	0	0	0	0	0	34	0	0	5
4	1	1	0	1	0	1	1	1	1	1	0	1	1	0	0	1	1	1	1	15	0	0	0	0	0	34	0	0	5
5	2	0	0	1	0	1	1	1	1	0	0	0	1	0	0	1	1	0	1	10	0	0	0	0	0	34	0	0	5
6	2	1	0	1	0	1	1	1	1	0	0	0	1	0	0	1	1	0	1	20	0	0	0	0	0	34	0	0	5
7	11	1	0	1	0	1	1	1	1	0	0	0	0	0	0	0	1	1	1	10	0	0	0	0	0	34	0	1	0
8	11	1	0	1	0	1	1	1	1	0	0	0	0	0	0	0	1	1	1	20	0	0	0	0	0	34	0	1	0
9	3	0	0	1	0	1	1	1	1	0	0	0	0	0	0	1	0	1	1	15	0	0	0	0	0	34	0	0	0
10	4	0	0	1	0	1	1	1	0	0	0	0	1	0	1	1	0	0	1	10	0	0	0	0	0	34	0	0	0
11	11	0	0	0	1	1	1	1	1	0	0	0	0	0	0	0	1	1	3	30	0	0	0	0	0	34	0	1	0
12	11	1	1	0	0	1	1	1	1	0	0	0	0	0	0	0	1	1	2	30	1	0	0	0	0	34	0	1	0
13	11	0	0	1	0	1	1	1	1	0	0	0	0	0	0	0	1	1	1	10	0	0	0	0	0	34	0	1	0
14	1	1	1	0	0	1	1	1	1	1	0	1	1	0	0	1	1	1	2	30	1	0	0	0	0	34	0	0	5
15	12	1	0	1	0	1	1	1	1	0	0	0	0	1	0	0	0	1	1	15	0	0	0	0	0	35	0	0	5
16	12	1	1	0	0	1	1	1	1	0	0	0	0	1	0	0	0	1	0	30	0	0	4	0	0	35	0	0	5
17	13	0	0	1	0	1	1	1	1	0	0	0	0	0	0	1	0	1	1	20	0	0	0	0	0	35	1	0	5
18	14	1	1	0	0	1	1	1	0	0	0	0	0	0	1	1	1	0	2	30	1	0	0	0	0	35	0	0	0
19	14	1	1	0	0	1	1	1	0	0	0	0	0	0	1	1	1	0	0	10	0	0	0	0	0	35	0	0	0
21	21	1	0	1	0	1	1	1	1	1	0	1	1	0	0	0	0	1	1	15	0	0	0	0	0	34	0	0	5
22	22	1	0	1	1	1	1	1	1	1	1	0	1	0	0	0	1	1	1	15	0	0	0	0	0	34	1	0	5
23	22	1	1	0	0	1	1	1	1	1	1	0	1	0	0	0	1	1	3	20	0	0	0	0	0	34	1	0	5
24	23	0	0	1	0	1	1	1	0	0	0	0	0	0	0	0	0	0	1	15	0	0	0	0	0	8	0	1	0
25	23	1	1	0	0	1	1	1	0	0	0	0	0	0	0	0	0	0	2	30	1	0	0	0	0	8	0	1	0
26	24	1	0	1	0	1	1	1	0	1	0	0	1	0	0	1	1	0	1	10	0	0		0	0	34	0	0	5
27	28	1	0	1	0	1	1	1	1	1	0	1	1	0	0	1	0	0	1	15	0	0	0	0	0	35	0	0	5
28	25	1	0	1	0	1	1	0	1	0	0	0	0	0	0	1	0	1	1	10	0	0	0	0	0	34	0	0	0
29	22	0	0	1	0	1	1	1	1	1	1	0	1	0	0	0	1	1	1	20	0	0	0	0	0	34	1	0	5
30	25	0	0	1	0	1	1	0	1	0	0	0	0	0	0	1	0	1	1	10	0	0	0	0	0	34	0	0	0
31	31	0	0	1	0	1	1	1	0	0	0	1	1	0	0	1	1	1	1	20	0	0	4	0	0	34	0	0	5
32	31	1	0	0	1	1	1	1	0	0	0	1	1	0	0	1	1	1	5	20	0	0	0	0	0	34	0	0	5
33	31	1	0	1	1	1	1	1	0	0	0	1	1	0	0	1	1	1	1	30	0	0	4	0	0	34	0	0	5
37	32	0	0	1	0	1	1	1	1	1	0	0	0	0	0	0	0	0	1	15	0	0	0	0	0	34	1	0	5
38	32	1	0	1	0	1	1	1	1	1	0	0	0	0	0	0	0	0	1	15	0	0	0	0	0	34	1	0	5
39	32	0	1	0	0	1	1	1	1	1	0	0	0	0	0	0	0	0	0	15	0	0	0	0	0	34	1	0	5
40	32	0	0	1	0	1	1	1	1	1	0	0	0	0	0	0	0	0	1	15	0	0	0	0	0	34	1	0	5
41	41	1	1	0	0	1	1	1	1	1	0	1	1	0	0	0	0	1	2	30	1	0	4	0	0	34	1	1	5
42	41	1	0	1	0	1	1	1	1	1	0	1	1	0	0	0	0	1	1	15	0	0	0	0	0	34	1	1	5
43	41	0	0	1	0	1	1	1	1	1	0	1	1	0	0	0	0	1	1	15	0	0	0	0	0	34	1	1	5
44	41	0	0	1	0	1	1	1	1	1	0	1	1	0	0	0	0	1	1	10	0	0	0	0	0	34	1	1	5
45	41	0	0	1	0	1	1	1	1	1	0	1	1	0	0	0	0	1	1	10	0	0	0	0	0	34	1	1	5
46	41	0	0	1	0	1	1	1	1	1	0	1	1	0	0	0	0	1	1	10	0	0	0	0	0	34	1	1	5
47	42	0	0	1	0	1	1	1	1	1	0	1	0	0	0	0	0	0	1	20	0	0	0	0	0	34	1	0	5
48	43	1	0	1	0	1	1	1	1	1	0	0	0	0	0	0	0	0	1	15	0	0	0	0	0	34	0	0	5
49	44	1	1	0	0	1	1	1	1	1	0	1	1	0	0	0	0	0	0	20	0	0	0	0	0	34	0	0	5
50	45	0	1	0	0	1	1	1	1	1	1	1	0	0	0	0	0	1	0	30	0	0	0	0	0	34	1	1	5
51	42	0	0	1	0	1	1	1	1	1	0	1	0	0	0	0	0	0	1	20	0	0	0	0	0	34	1	0	5
52	51	0	0	1	0	1	1	1	0	0	0	0	0	0	0	0	0	1	1	20	0	0	4	0	0	34	0	0	5
53	51	0	0	0	1	1	1	1	0	0	0	0	0	0	0	0	0	1	3	30	0	0	4	0	0	34	0	0	5
54	7	0	0	1	0	1	1	1	1	1	0	0	0	0	0	0	1	1	1	20	0	0	0	0	0	34	0	0	5
55	7	1	0	1	0	1	1	1	1	1	0	0	0	0	0	0	1	1	1	20	0	0	0	0	0	34	0	0	5
56	10	1	0	1	0	1	1	1	1	1	0	0	0	0	0	1	0	1	1	30	0	0	4	0	0	35	0	0	5
57	53	1	0	1	1	1	1	1	0	0	0	0	0	1	0	1	1	1	1	30	0	0	4	0	0	35	1	0	5
58	53	1	0	1	0	1	1	1	0	0	0	0	0	1	0	1	1	1	1	10	0	0	0	0	0	35	1	0	5
59	53	0	0	0	1	1	1	1	0	0	0	0	0	1	0	1	1	1	3	30	0	0	0	0	0	35	1	0	5
60	23	0	0	1	0	1	1	1	0	0	0	0	0	0	0	0	0	0	1	10	0	0	0	0	0	8	0	1	0
61	46	1	0	1	1	1	1	1	0	0	0	0	1	0	0	0	1	0	1	20	0	0	4	0	0	34	0	0	5
62	47	0	0	1	0	1	1	1	1	1	0	0	1	0	0	1	0	1	1	10	0	0	0	0	0	35	1	0	5
63	45	1	0	1	0	1	1	1	1	1	1	1	0	0	0	0	0	1	1	20	0	0	0	0	0	34	1	1	5
64	45	1	0	0	1	1	1	1	1	1	1	1	0	0	0	0	0	1	4	30	0	0	0	0	0	34	1	1	5
65	45	1	0	1	0	1	1	1	1	1	1	1	0	0	0	0	0	1	1	15	0	0	0	0	0	34	1	1	5
66	48	0	0	1	0	1	1	1	1	0	0	1	0	0	0	1	1	1	1	20	0	0	0	0	0	34	0	0	5
67	49	1	0	1	0	1	1	1	0	0	0	0	0	0	0	1	0	0	1	10	0	0	0	0	0	34	1	0	5
68	49	1	0	1	0	1	1	1	0	0	0	0	0	0	0	1	0	0	1	15	0	0	0	0	0	34	1	0	5
69	49	0	1	0	0	1	1	1	0	0	0	0	0	0	0	1	0	0	0	20	0	0	4	0	0	34	1	0	5
70	45	0	0	1	0	1	1	1	1	1	1	1	0	0	0	0	0	1	1	20	0	0	4	0	0	34	1	1	5
71	26	1	0	1	0	1	1	1	1	0	0	0	0	0	0	1	1	0	1	15	0	0	0	0	0	35	0	0	5
72	26	1	0	0	1	1	1	1	1	0	0	0	0	0	0	1	1	0	4	30	0	0	4	0	0	35	0	0	5
73	52	0	0	1	0	1	1	1	0	0	0	0	0	0	0	1	1	1	1	15	0	0	0	0	0	34	1	0	5
74	52	0	1	0	0	1	1	1	0	0	0	0	0	0	0	1	1	1	0	15	0	0	0	0	0	34	1	0	5
76	52	1	0	1	0	1	1	1	0	0	0	0	0	0	0	1	1	1	1	10	0	0	0	0	0	34	1	0	5
77	52	0	0	1	1	1	1	1	0	0	0	0	0	0	0	1	1	1	1	30	0	0	4	0	0	34	1	0	5
78	27	1	0	1	0	1	1	1	1	1	0	1	1	0	0	1	1	1	1	20	0	0	0	0	0	34	0	0	5
79	21	0	0	1	0	1	1	1	1	1	0	1	1	0	0	0	0	1	1	20	0	0	0	0	0	34	0	0	5
80	28	1	1	0	0	1	1	1	1	1	0	1	1	0	0	1	0	0	2	30	1	0	4	0	0	35	0	0	5
81	54	1	0	1	1	1	1	1	1	0	0	0	0	0	0	0	1	1	1	15	0	0	0	0	0	35	0	1	0
82	54	0	0	1	0	1	1	1	1	0	0	0	0	0	0	0	1	1	1	10	0	0	0	0	0	35	0	1	0
83	54	1	0	1	0	1	1	1	1	0	0	0	0	0	0	0	1	1	1	10	0	0	0	0	0	35	0	1	0
84	66	0	0	1	0	1	1	1	1	1	1	0	0	0	0	1	0	1	1	10	0	0	0	0	0	35	0	0	5
85	54	0	0	1	0	1	1	1	1	0	0	0	0	0	0	0	1	1	1	20	0	0	0	0	0	35	0	1	0
86	70	1	0	1	0	1	1	0	1	0	0	0	0	0	0	0	0	1	1	15	0	0	0	0	0	35	0	0	5
87	70	1	0	1	0	1	1	0	1	0	0	0	0	0	0	0	0	1	1	15	0	0	0	0	0	35	0	0	5
88	70	1	0	1	0	1	1	0	1	0	0	0	0	0	0	0	0	1	1	15	0	0	0	0	0	35	0	0	5
89	70	0	0	1	0	1	1	0	1	0	0	0	0	0	0	0	0	1	1	10	0	0	0	0	0	35	0	0	5
90	55	1	0	1	0	1	1	1	1	1	0	0	1	0	0	1	1	1	1	15	0	0	0	0	0	35	1	1	5
91	48	1	0	0	1	1	1	1	1	0	0	1	0	0	0	1	1	1	3	20	0	0	0	0	0	34	0	0	5
92	5	0	0	1	0	1	1	1	1	1	0	1	1	0	0	0	0	0	1	20	0	0	4	0	0	35	0	0	5
93	5	1	0	1	0	1	1	1	1	1	0	1	1	0	0	0	0	0	1	20	0	0	0	0	0	35	0	0	5
94	5	1	0	1	0	1	1	1	1	1	0	1	1	0	0	0	0	0	1	20	0	0	4	0	0	35	0	0	5
95	6	0	0	1	1	1	1	1	0	0	0	0	1	0	0	1	0	0	1	30	0	0	0	0	0	35	0	0	0
96	8	0	1	0	0	1	1	1	1	1	1	1	1	0	0	0	0	0	0	20	0	0	4	0	0	35	1	0	5
97	8	0	0	1	0	1	1	1	1	1	1	1	1	0	0	0	0	0	1	15	0	0	0	0	0	35	1	0	5
98	8	0	0	1	1	1	1	1	1	1	1	1	1	0	0	0	0	0	1	30	0	0	4	0	0	35	1	0	5
99	9	0	0	1	0	1	1	1	0	1	0	1	0	0	0	1	0	0	1	10	0	0	0	0	0	35	1	0	5
100	9	0	0	1	0	1	1	1	0	1	0	1	0	0	0	1	0	0	1	15	0	0	0	0	0	35	1	0	5
101	81	0	0	1	0	1	1	1	0	0	0	1	0	0	0	1	0	0	1	20	0	0	0	0	0	35	0	0	5
102	82	0	0	1	0	1	1	1	0	1	1	0	0	0	1	1	1	0	1	15	0	0	0	0	0	35	1	0	5
103	82	1	0	1	0	1	1	1	0	1	1	0	0	0	1	1	1	0	1	15	0	0	0	0	0	35	1	0	5
104	82	1	0	0	1	1	1	1	0	1	1	0	0	0	1	1	1	0	5	30	0	0	4	0	0	35	1	0	5
105	55	1	0	1	1	1	1	1	1	1	0	0	1	0	0	1	1	1	1	20	0	0	4	0	0	35	1	1	5
106	83	0	0	1	0	1	1	1	1	1	1	1	0	0	0	1	1	0	1	15	0	0	0	0	0	35	0	0	5
107	83	1	0	0	1	1	1	1	1	1	1	1	0	0	0	1	1	0	4	30	0	0	4	0	0	35	0	0	5
108	98	0	0	0	1	1	1	1	1	0	0	0	1	0	0	0	0	0	3	30	0	0	4	0	1	42	1	0	5
109	84	0	0	1	0	1	1	1	0	0	0	0	0	0	0	0	0	0	1	20	0	0	0	0	0	35	1	1	0
110	84	1	0	1	1	1	1	1	0	0	0	0	0	0	0	0	0	0	1	20	0	0	0	0	0	35	1	1	0
111	69	0	0	1	0	1	1	1	1	1	0	1	1	0	0	0	0	0	1	15	0	0	0	0	0	35	0	0	0
112	68	0	0	1	0	1	1	1	1	0	0	1	1	0	0	1	0	1	1	15	0	0	0	0	0	35	0	0	5
113	68	1	0	0	1	1	1	1	1	0	0	1	1	0	0	1	0	1	4	20	0	0	4	0	0	35	0	0	5
114	68	1	0	1	1	1	1	1	1	0	0	1	1	0	0	1	0	1	1	20	0	0		0	0	35	0	0	5
115	68	0	1	0	0	1	1	1	1	0	0	1	1	0	0	1	0	1	0	20	0	0	0	0	0	35	0	0	5
116	68	1	0	1	0	1	1	1	1	0	0	1	1	0	0	1	0	1	1	10	0	0	0	0	0	35	0	0	5
117	61	0	0	1	0	1	1	1	1	0	0	0	1	0	0	1	0	0	1	10	0	0	0	0	0	34	1	1	5
118	61	1	0	1	0	1	1	1	1	0	0	0	1	0	0	1	0	0	1	30	0	0	4	0	0	34	1	1	5
119	61	1	0	0	1	1	1	1	1	0	0	0	1	0	0	1	0	0	4	30	0	0		0	0	34	1	1	5
120	62	1	1	0	0	1	1	1	0	1	0	1	0	0	0	1	1	0	0	30	0	0	0	0	0	35	0	0	5
121	64	1	0	1	0	1	1	1	1	0	0	1	0	0	0	0	1	0	1	15	0	0	0	0	0	35	1	1	5
122	65	0	0	1	0	1	1	1	1	1	1	1	0	0	0	1	1	1	1	20	0	0	0	0	0	35	1	0	5
123	65	0	0	1	0	1	1	1	1	1	1	1	0	0	0	1	1	1	1	10	0	0	0	0	0	35	1	0	5
124	65	1	0	1	0	1	1	1	1	1	1	1	0	0	0	1	1	1	1	15	0	0	0	0	0	35	1	0	5
125	29	0	0	0	1	1	1	1	1	1	0	0	0	0	0	0	1	1	4	30	0	0		0	0	35	1	0	5
126	67	1	0	1	0	1	1	1	1	1	0	0	0	0	0	0	0	0	1	30	0	0	4	0	0	35	1	0	5
127	67	1	1	0	0	1	1	1	1	1	0	0	0	0	0	0	0	0	0	15	0	0	0	0	0	35	1	0	5
128	67	0	0	1	0	1	1	1	1	1	0	0	0	0	0	0	0	0	1	10	0	0	0	0	0	35	1	0	5
129	67	1	0	1	1	1	1	1	1	1	0	0	0	0	0	0	0	0	1	30	0	0	4	0	0	35	1	0	5
130	84	1	1	0	0	1	1	1	0	0	0	0	0	0	0	0	0	0	0	30	0	0	0	0	0	35	1	1	0
131	62	1	0	0	1	1	1	1	0	1	0	1	0	0	0	1	1	0	4	30	0	0	4	0	0	35	0	0	5
132	63	1	0	1	0	1	1	0	1	1	0	1	0	0	0	0	0	0	1	15	0	0	0	0	0	35	1	1	5
133	63	0	0	1	0	1	1	0	1	1	0	1	0	0	0	0	0	0	1	10	0	0	0	0	0	35	1	1	5
134	63	1	0	1	0	1	1	0	1	1	0	1	0	0	0	0	0	0	1	10	0	0	0	0	0	35	1	1	5
135	63	0	0	1	0	1	1	0	1	1	0	1	0	0	0	0	0	0	1	10	0	0	0	0	0	35	1	1	5
136	60	1	1	0	0	1	1	1	1	1	0	0	0	0	0	0	0	1	0	20	0	0	4	0	0	35	1	0	5
137	59	0	0	0	1	0	1	1	1	1	1	1	0	0	0	0	0	1	4	20	0	0	0	0	0	35	1	1	5
138	59	0	0	1	0	0	1	1	1	1	1	1	0	0	0	0	0	1	1	10	0	0	0	0	0	35	1	1	5
139	59	1	0	1	0	0	1	1	1	1	1	1	0	0	0	0	0	1	1	10	0	0	0	0	0	35	1	1	5
140	59	1	0	1	0	0	1	1	1	1	1	1	0	0	0	0	0	1	1	10	0	0	0	0	0	35	1	1	5
141	86	1	0	1	0	1	1	1	1	0	0	0	0	0	0	0	1	0	1	20	0	0	0	0	0	35	0	0	5
142	86	1	0	0	1	1	1	1	1	0	0	0	0	0	0	0	1	0	5	30	0	0	0	0	0	35	0	0	5
143	86	1	0	1	0	1	1	1	1	0	0	0	0	0	0	0	1	0	1	30	0	0	0	0	0	35	0	0	5
144	86	1	0	0	1	1	1	1	1	0	0	0	0	0	0	0	1	0	4	30	0	0	0	0	0	35	0	0	5
145	87	0	0	1	0	1	1	1	1	1	0	1	1	0	0	1	1	0	1	10	0	0	0	0	0	35	0	0	5
146	87	1	1	0	0	1	1	1	1	1	0	1	1	0	0	1	1	0	0	30	0	0	0	0	0	35	0	0	5
147	87	1	1	0	0	1	1	1	1	1	0	1	1	0	0	1	1	0	2	30	1	0	0	0	0	35	0	0	5
148	49	1	0	0	1	1	1	1	0	0	0	0	0	0	0	1	0	0	4	30	0	0	4	0	0	34	1	0	5
149	15	1	1	0	0	1	1	1	1	1	0	0	1	0	0	0	0	1	0	20	0	0	4	0	0	35	1	0	5
150	15	1	1	0	0	1	1	1	1	1	0	0	1	0	0	0	0	1	0	30	0	0	4	0	0	35	1	0	5
151	120	0	0	1	1	1	1	1	1	0	0	0	0	0	0	0	0	0	1	30	0	0	0	0	0	34	0	0	0
152	119	1	0	0	1	1	1	1	1	1	0	0	1	0	0	1	1	1	4	30	0	0		0	0	35	0	0	5
153	57	1	0	1	0	1	1	1	1	0	0	0	0	0	0	0	1	0	1	10	0	0		0	0	35	0	0	5
154	60	0	0	1	1	1	1	1	1	1	0	0	0	0	0	0	0	1	1	30	0	0	0	0	0	35	1	0	5
155	60	1	0	1	0	1	1	1	1	1	0	0	0	0	0	0	0	1	1	30	0	0	4	0	0	35	1	0	5
156	60	1	0	1	1	1	1	1	1	1	0	0	0	0	0	0	0	1	1	30	0	0	4	0	0	35	1	0	5
157	58	1	0	1	0	1	1	1	1	0	0	0	1	0	0	1	0	0	1	20	0	0	0	0	0	36	0	0	5
158	56	1	0	1	0	1	1	1	0	0	0	0	0	0	0	0	1	0	1	10	0	0	0	0	0	36	0	0	0
159	56	1	0	1	0	1	1	1	0	0	0	0	0	0	0	0	1	0	1	15	0	0	0	0	0	36	0	0	0
160	67	0	0	1	0	1	1	1	1	1	0	0	0	0	0	0	0	0	1	10	0	0	0	0	0	35	1	0	5
161	17	1	0	1	0	1	1	1	0	0	0	0	0	0	0	1	1	0	1	10	0	0	0	0	0	36	0	1	0
162	93	1	0	1	0	0	1	1	0	0	0	0	0	0	0	0	0	0	1	20	0	0	0	0	0	36	0	0	5
163	93	0	0	1	0	0	1	1	0	0	0	0	0	0	0	0	0	0	1	20	0	0	4	0	0	36	0	0	5
164	94	1	1	0	0	1	1	1	0	0	0	0	0	0	0	0	0	0	0	30	0	0	0	0	0	36	0	0	5
165	98	1	0	1	0	1	1	1	1	0	0	0	1	0	0	0	0	0	1	15	0	0	0	0	1	42	1	0	5
166	98	0	0	1	0	1	1	1	1	0	0	0	1	0	0	0	0	0	1	15	0	0	0	0	1	42	1	0	5
167	98	0	0	1	0	1	1	1	1	0	0	0	1	0	0	0	0	0	1	10	0	0		0	1	42	1	0	5
168	98	0	0	1	0	1	1	1	1	0	0	0	1	0	0	0	0	0	1	15	0	0	0	0	1	42	1	0	5
169	84	1	0	1	0	1	1	1	0	0	0	0	0	0	0	0	0	0	1	10	0	0	0	0	0	35	1	1	0
170	84	1	0	1	0	1	1	1	0	0	0	0	0	0	0	0	0	0	1	20	0	0	0	0	0	35	1	1	0
171	102	0	0	1	0	1	1	1	0	0	0	0	0	0	0	1	1	1	1	10	0	0	0	0	0	35	1	0	5
172	102	0	1	0	0	1	1	1	0	0	0	0	0	0	0	1	1	1	0	10	0	0	0	0	0	35	1	0	5
173	88	0	1	0	0	1	1	1	1	0	0	0	1	0	0	1	1	1	0	15	0	0	0	0	0	35	1	0	5
174	88	1	1	0	0	1	1	1	1	0	0	0	1	0	0	1	1	1	0	20	0	0	0	0	0	35	1	0	5
175	89	1	0	1	0	1	1	1	1	1	0	1	1	0	0	1	1	0	1	30	0	0	0	0	0	35	1	0	5
176	89	0	0	1	0	1	1	1	1	1	0	1	1	0	0	1	1	0	1	10	0	0	0	0	0	35	1	0	5
177	89	0	0	1	0	1	1	1	1	1	0	1	1	0	0	1	1	0	1	10	0	0	0	0	0	35	1	0	5
178	104	1	0	1	0	1	1	1	0	0	0	1	0	0	0	1	0	0	1	10	0	0	0	0	0	35	1	0	5
179	105	1	0	1	0	1	1	1	0	0	0	0	0	0	0	1	0	0	1	10	0	0	0	1	0	35	0	0	5
180	104	1	0	1	0	1	1	1	0	0	0	1	0	0	0	1	0	0	1	15	0	0	0	0	0	35	1	0	5
181	29	1	0	1	0	1	1	1	1	1	0	0	0	0	0	0	1	1	1	20	0	0	4	0	0	35	1	0	5
182	29	1	0	1	0	1	1	1	1	1	0	0	0	0	0	0	1	1	1	30	0	0	0	0	0	35	1	0	5
183	29	1	0	1	0	1	1	1	1	1	0	0	0	0	0	0	1	1	1	10	0	0	0	0	0	35	1	0	5
184	30	1	0	1	0	1	1	1	1	0	0	1	0	0	0	1	1	1	1	30	0	0	4	0	0	35	0	0	5
185	112	1	0	1	1	1	1	1	0	0	0	0	0	0	0	1	1	0	1	20	0	0	4	0	0	44	0	0	5
186	113	0	0	1	0	1	1	1	0	1	0	1	1	0	0	1	1	0	1	20	0	0	0	0	0	49	1	0	5
187	113	1	0	1	0	1	1	1	0	1	0	1	1	0	0	1	1	0	1	15	0	0	0	0	0	49	1	0	5
188	114	1	0	1	0	1	1	1	0	1	0	0	0	0	0	0	0	0	1	15	0	0	0	0	1	42	1	1	5
189	114	0	0	1	0	1	1	1	0	1	0	0	0	0	0	0	0	0	1	15	0	0	0	0	1	42	1	1	5
190	114	1	0	1	0	1	1	1	0	1	0	0	0	0	0	0	0	0	1	10	0	0	0	0	1	42	1	1	5
191	101	1	0	1	0	1	1	1	1	1	1	1	1	0	0	1	1	0	1	15	0	0	0	0	0	35	1	0	5
192	101	1	0	1	1	1	1	1	1	1	1	1	1	0	0	1	1	0	1	30	0	0	0	0	0	35	1	0	5
193	102	1	0	1	0	1	1	1	0	0	0	0	0	0	0	1	1	1	1	30	0	0	4	0	0	35	1	0	5
194	104	1	0	1	0	1	1	1	0	0	0	1	0	0	0	1	0	0	1	15	0	0	0	0	0	35	1	0	5
195	106	1	1	0	0	1	1	1	0	0	0	1	0	0	0	1	0	0	0	30	0	0	0	0	0	36	0	0	5
196	106	0	0	1	0	1	1	1	0	0	0	1	0	0	0	1	0	0	1	15	0	0	0	0	0	36	0	0	5
197	106	0	0	0	1	1	1	1	0	0	0	1	0	0	0	1	0	0	4	30	0	0	0	0	0	36	0	0	5
198	107	0	0	0	1	1	1	1	1	1	0	1	0	0	0	1	1	0	4	30	0	0	0	0	0	36	0	0	5
199	108	1	0	1	0	1	1	1	1	0	0	0	0	0	0	0	1	0	1	15	0	0	0	0	0	36	1	1	0
200	103	1	0	1	0	1	1	1	1	0	0	0	0	0	0	0	1	1	1	15	0	0	0	0	0	35	0	0	5
201	85	1	0	1	0	1	1	1	1	1	0	0	1	0	0	1	0	1	1	10	0	0	0	0	0	36	1	0	5
202	85	0	0	1	0	1	1	1	1	1	0	0	1	0	0	1	0	1	1	10	0	0	0	0	0	36	1	0	5
203	85	0	0	1	0	1	1	1	1	1	0	0	1	0	0	1	0	1	1	10	0	0	0	0	0	36	1	0	5
204	85	0	0	1	0	1	1	1	1	1	0	0	1	0	0	1	0	1	1	20	0	0	0	0	0	36	1	0	5
205	90	1	0	1	0	1	1	1	0	0	0	1	1	0	0	0	0	0	1	15	0	0	0	0	0	36	0	0	5
206	91	1	0	1	0	1	1	1	0	0	0	0	0	0	0	0	0	0	1	10	0	0	0	0	0	36	0	0	5
207	6	1	0	1	1	1	1	1	0	0	0	0	1	0	0	1	0	0	1	20	0	0	0	0	0	35	0	0	0
208	92	0	0	1	0	1	1	1	1	0	0	0	0	0	0	1	0	0	1	30	0	0	0	0	0	36	0	0	5
209	17	0	0	1	1	1	1	1	0	0	0	0	0	0	0	1	1	0	1	30	0	0	4	0	0	36	0	1	0
210	17	0	0	1	1	1	1	1	0	0	0	0	0	0	0	1	1	0	1	30	0	0	0	0	0	36	0	1	0
211	89	0	0	1	0	1	1	1	1	1	0	1	1	0	0	1	1	0	1	15	0	0	0	0	0	35	1	0	5
212	16	0	0	0	1	1	1	1	1	0	0	1	0	1	0	1	0	1	3	30	0	0	4	0	0	36	0	0	5
213	16	1	0	1	0	1	1	1	1	0	0	1	0	1	0	1	0	1	1	15	0	0	0	0	0	36	0	0	5
214	17	1	0	1	0	1	1	1	0	0	0	0	0	0	0	1	1	0	1	10	0	0	0	0	0	36	0	1	0
215	136	1	0	0	1	1	1	1	1	1	0	1	1	0	0	0	0	0	4	30	0	0	4	0	0	39	1	0	5
216	136	1	0	1	0	1	1	1	1	1	0	1	1	0	0	0	0	0	1	15	0	0		0	0	39	1	0	5
217	13	1	0	1	0	1	1	1	1	0	0	0	0	0	0	1	0	1	1	15	0	0	0	0	0	35	1	0	5
218	13	1	0	1	0	1	1	1	1	0	0	0	0	0	0	1	0	1	1	15	0	0	0	0	0	35	1	0	5
220	19	0	0	1	0	1	1	1	1	0	0	0	0	0	0	0	1	1	1	10	0	0	0	0	0	32	0	0	5
221	121	0	0	1	0	1	1	1	1	1	0	0	0	0	0	1	1	1	1	10	0	0	0	0	0	35	0	0	0
222	122	1	1	0	0	1	1	1	1	0	0	0	0	0	0	0	0	0	2	30	1	0	4	0	0	35	1	1	5
223	122	1	1	0	0	1	1	1	1	0	0	0	0	0	0	0	0	0	2	30	1	0	4	0	0	35	1	1	5
224	122	0	0	1	0	1	1	1	1	0	0	0	0	0	0	0	0	0	1	10	0	0	0	0	0	35	1	1	5
225	122	1	0	1	0	1	1	1	1	0	0	0	0	0	0	0	0	0	1	10	0	0	0	0	0	35	1	1	5
226	122	1	0	1	0	1	1	1	1	0	0	0	0	0	0	0	0	0	1	20	0	0	0	0	0	35	1	1	5
227	122	1	0	1	0	1	1	1	1	0	0	0	0	0	0	0	0	0	1	15	0	0	0	0	0	35	1	1	5
228	122	0	0	1	1	1	1	1	1	0	0	0	0	0	0	0	0	0	1	30	0	0	4	0	0	35	1	1	5
229	122	0	0	0	1	1	1	1	1	0	0	0	0	0	0	0	0	0	3	30	0	0	0	0	0	35	1	1	5
230	122	0	0	0	1	1	1	1	1	0	0	0	0	0	0	0	0	0	3	20	0	0	0	0	0	35	1	1	5
231	67	1	0	1	1	1	1	1	1	1	0	0	0	0	0	0	0	0	1	30	0	0	4	0	0	35	1	0	5
232	16	0	0	0	1	1	1	1	1	0	0	1	0	1	0	1	0	1	4	30	0	0	4	0	0	36	0	0	5
233	15	1	0	1	0	1	1	1	1	1	0	0	1	0	0	0	0	1	1	15	0	0	0	0	0	35	1	0	5
234	64	1	0	1	0	1	1	1	1	0	0	1	0	0	0	0	1	0	1	15	0	0	0	0	0	35	1	1	5
235	95	0	0	0	1	1	1	1	0	0	0	1	1	0	0	0	0	0	4	30	0	0		0	0	36	1	0	5
236	64	0	0	1	1	1	1	1	1	0	0	1	0	0	0	0	1	0	1	30	0	0	4	0	0	35	1	1	5
237	60	0	0	1	1	1	1	1	1	1	0	0	0	0	0	0	0	1	1	30	0	0	0	0	0	35	1	0	5
238	107	0	0	1	0	1	1	1	1	1	0	1	0	0	0	1	1	0	1	15	0	0	0	0	0	36	0	0	5
239	125	0	0	1	0	1	1	1	1	0	0	1	0	0	0	1	1	0	1	15	0	0	0	0	0	36	1	0	5
240	125	0	0	1	1	1	1	1	1	0	0	1	0	0	0	1	1	0	1	15	0	0	0	0	0	36	1	0	5
241	91	1	0	1	1	1	1	1	0	0	0	0	0	0	0	0	0	0	1	30	0	0	0	0	0	36	0	0	5
242	8	1	0	0	1	1	1	1	1	1	1	1	1	0	0	0	0	0	4	20	0	0	4	0	0	35	1	0	5
243	95	0	0	0	1	1	1	1	0	0	0	1	1	0	0	0	0	0	5	30	0	0	4	0	0	36	1	0	5
244	95	1	0	1	0	1	1	1	0	0	0	1	1	0	0	0	0	0	1	30	0	0	0	0	0	36	1	0	5
245	173	1	0	1	0	1	1	1	0	1	0	1	1	0	0	1	1	0	1	20	0	0	0	0	0	39	1	0	5
246	173	1	0	1	0	1	1	1	0	1	0	1	1	0	0	1	1	0	1	10	0	0	0	0	0	39	1	0	5
247	96	0	0	1	0	1	1	1	0	0	0	0	0	0	0	1	0	0	1	20	0	0	4	0	0	44	0	0	5
248	97	1	0	1	0	1	1	1	0	1	0	1	1	0	0	1	0	0	1	10	0	0	0	0	0	44	0	0	5
249	97	0	0	1	0	1	1	1	0	1	0	1	1	0	0	1	0	0	1	15	0	0	0	0	0	44	0	0	5
250	96	0	0	1	0	1	1	1	0	0	0	0	0	0	0	1	0	0	1	30	0	0	4	0	0	44	0	0	5
251	125	0	0	1	0	1	1	1	1	0	0	1	0	0	0	1	1	0	1	20	0	0	0	0	0	36	1	0	5
252	108	1	0	1	0	1	1	1	1	0	0	0	0	0	0	0	1	0	1	10	0	0	0	0	0	36	1	1	0
253	108	1	0	1	0	1	1	1	1	0	0	0	0	0	0	0	1	0	1	15	0	0	0	0	0	36	1	1	0
254	123	1	0	1	0	1	1	1	0	0	0	0	1	0	0	0	1	1	1	15	0	0	0	0	0	36	0	0	5
255	123	1	0	0	1	1	1	1	0	0	0	0	1	0	0	0	1	1	4	30	0	0	0	0	0	36	0	0	5
256	124	1	0	1	0	1	1	1	1	1	0	1	0	0	0	1	1	1	1	15	0	0	0	0	0	36	1	1	5
257	124	1	1	0	0	1	1	1	1	1	0	1	0	0	0	1	1	1	0	20	0	0	0	0	0	36	1	1	5
258	126	1	0	1	0	1	1	1	1	0	0	1	1	0	0	1	1	0	1	20	0	0	0	0	0	39	1	0	5
259	126	1	0	1	0	1	1	1	1	0	0	1	1	0	0	1	1	0	1	15	0	0	0	0	0	39	1	0	5
260	126	0	1	0	0	1	1	1	1	0	0	1	1	0	0	1	1	0	0	20	0	0	0	0	0	39	1	0	5
261	111	0	0	0	1	1	1	1	1	1	1	0	0	0	0	1	0	0	3	30	0	0	4	0	0	36	0	0	5
262	108	0	0	1	1	1	1	1	1	0	0	0	0	0	0	0	1	0	1	20	0	0	0	0	0	36	1	1	0
263	108	1	0	1	0	1	1	1	1	0	0	0	0	0	0	0	1	0	1	15	0	0	0	0	0	36	1	1	0
264	108	0	0	1	0	1	1	1	1	0	0	0	0	0	0	0	1	0	1	15	0	0	0	0	0	36	1	1	0
265	108	1	0	1	0	1	1	1	1	0	0	0	0	0	0	0	1	0	1	15	0	0	0	0	0	36	1	1	0
266	108	0	0	1	0	1	1	1	1	0	0	0	0	0	0	0	1	0	1	10	0	0	0	0	0	36	1	1	0
267	125	1	1	0	0	1	1	1	1	0	0	1	0	0	0	1	1	0	0	20	0	0	0	0	0	36	1	0	5
268	125	1	0	1	0	1	1	1	1	0	0	1	0	0	0	1	1	0	1	10	0	0	0	0	0	36	1	0	5
269	125	1	1	0	0	1	1	1	1	0	0	1	0	0	0	1	1	0	2	30	1	0	4	0	0	36	1	0	5
270	15	0	0	0	1	1	1	1	1	1	0	0	1	0	0	0	0	1	4	30	0	0	0	0	0	35	1	0	5
271	141	1	1	0	0	1	1	1	1	1	1	1	0	0	0	0	0	1	2	30	1	0	4	0	1	42	1	0	5
272	142	0	0	1	0	1	1	1	0	1	0	0	1	0	0	1	0	0	1	10	0	0	0	0	1	42	0	0	0
273	143	1	1	0	0	1	1	1	1	1	0	1	0	0	0	0	1	1	2	30	1	0	0	0	0	39	0	0	5
274	143	1	0	1	0	1	1	1	1	1	0	1	0	0	0	0	1	1	1	10	0	0	0	0	0	39	0	0	5
275	143	1	0	1	0	1	1	1	1	1	0	1	0	0	0	0	1	1	1	10	0	0	0	0	0	39	0	0	5
276	116	1	0	1	0	1	1	1	1	0	1	0	1	0	0	1	1	1	1	20	0	0	0	0	0	39	1	0	5
277	118	0	1	0	0	1	1	1	0	1	1	1	0	0	0	0	0	1	0	20	0	0	4	0	0	38	0	0	5
278	117	1	0	0	1	1	1	1	1	1	1	1	0	0	0	0	1	1	4	20	0	0	4	0	0	38	1	0	5
279	117	0	0	1	0	1	1	1	1	1	1	1	0	0	0	0	1	1	1	10	0	0	0	0	0	38	1	0	5
280	117	0	0	1	0	1	1	1	1	1	1	1	0	0	0	0	1	1	1	10	0	0	0	0	0	38	1	0	5
281	109	0	0	1	0	1	1	1	0	1	0	1	0	0	0	0	0	0	1	10	0	0	0	0	1	42	1	0	5
282	109	0	0	1	0	1	1	1	0	1	0	1	0	0	0	0	0	0	1	15	0	0	0	0	1	42	1	0	5
283	109	0	0	1	1	1	1	1	0	1	0	1	0	0	0	0	0	0	1	20	0	0	0	0	1	42	1	0	5
284	98	1	0	1	0	1	1	1	1	0	0	0	1	0	0	0	0	0	1	10	0	0	0	0	1	42	1	0	5
285	98	1	0	1	0	1	1	1	1	0	0	0	1	0	0	0	0	0	1	10	0	0	0	0	1	42	1	0	5
286	98	1	0	1	0	1	1	1	1	0	0	0	1	0	0	0	0	0	1	10	0	0	0	0	1	42	1	0	5
287	98	1	1	0	0	1	1	1	1	0	0	0	1	0	0	0	0	0	0	20	0	0	0	0	1	42	1	0	5
288	98	0	0	1	0	1	1	1	1	0	0	0	1	0	0	0	0	0	1	15	0	0	0	0	1	42	1	0	5
289	110	1	0	1	0	1	1	1	0	1	0	1	0	0	0	0	0	0	1	10	0	0	0	0	1	42	1	1	5
290	110	0	0	1	0	1	1	1	0	1	0	1	0	0	0	0	0	0	1	10	0	0	0	0	1	42	1	1	5
291	171	1	0	1	0	1	1	1	0	0	0	0	0	0	0	1	0	0	1	10	0	0	0	0	1	42	0	0	5
292	172	0	0	1	0	1	1	1	1	0	0	0	0	0	0	1	0	0	1	20	0	0	0	0	0	39	0	0	5
293	133	0	0	1	0	1	1	1	0	0	0	0	0	0	0	1	0	0	1	20	0	0	0	0	0	39	0	0	5
294	133	0	0	1	0	1	1	1	0	0	0	0	0	0	0	1	0	0	1	15	0	0	0	0	0	39	0	0	5
295	135	0	0	1	1	1	1	1	1	1	0	1	0	0	0	0	0	0	1	30	0	0	4	0	0	38	1	0	5
296	151	0	0	1	0	1	1	1	1	1	0	0	1	0	0	1	1	1	1	10	0	0	0	0	1	42	0	0	5
297	152	1	0	1	0	1	1	1	1	1	0	1	1	0	0	1	1	0	1	10	0	0	0	0	0	39	1	0	5
298	144	0	0	1	1	1	1	0	1	1	1	1	1	0	0	1	1	0	1	20	0	0	0	0	0	43	0	0	5
299	144	0	0	0	1	1	1	0	1	1	1	1	1	0	0	1	1	0	3	30	0	0	4	0	0	43	0	0	5
300	144	0	0	0	1	1	1	0	1	1	1	1	1	0	0	1	1	0	3	20	0	0	4	0	0	43	0	0	5
301	131	1	0			1	1	1	1	1	0	1	0	0	0	1	1	0		10		0		0	0	40	1	1	5
302	172	0	0	1	0	1	1	1	1	0	0	0	0	0	0	1	0	0	1	15	0	0	0	0	0	39	0	0	5
303	110	1	0	1	0	1	1	1	0	1	0	1	0	0	0	0	0	0	1	30	0	0	4	0	1	42	1	1	5
304	131	1	0	1	0	1	1	1	1	1	0	1	0	0	0	1	1	0	1	15	0	0	0	0	0	40	1	1	5
305	131	0	0	1	0	1	1	1	1	1	0	1	0	0	0	1	1	0	1	20	0	0	0	0	0	40	1	1	5
306	173	1	0	1	1	1	1	1	0	1	0	1	1	0	0	1	1	0	1	30	0	0	4	0	0	39	1	0	5
307	173	0	0	1	0	1	1	1	0	1	0	1	1	0	0	1	1	0	1	30	0	0	4	0	0	39	1	0	5
308	173	0	0	1	0	1	1	1	0	1	0	1	1	0	0	1	1	0	1	30	0	0	0	0	0	39	1	0	5
309	137	1	0	1	1	1	1	1	1	0	0	1	1	0	0	1	0	1	1	20	0	0	0	0	0	39	0	0	5
310	173	1	0	1	0	1	1	1	0	1	0	1	1	0	0	1	1	0	1	10	0	0	0	0	0	39	1	0	5
311	127	1	0	1	0	1	1	1	0	1	0	1	0	0	0	0	1	1	1	10	0	0	0	0	0	39	0	0	5
312	18	1	0	1	0	1	1	1	0	0	0	0	0	0	0	0	1	1	1	15	0	0	0	0	0	32	0	0	5
313	19	0	0	1	1	1	1	1	1	0	0	0	0	0	0	0	1	1	1	30	0	0	0	0	0	32	0	0	5
314	19	1	0	1	1	1	1	1	1	0	0	0	0	0	0	0	1	1	1	30	0	0	0	0	0	32	0	0	5
315	19	1	0	1	0	1	1	1	1	0	0	0	0	0	0	0	1	1	1	30	0	0	0	0	0	32	0	0	5
316	20	1	0	1	0	1	1	1	0	0	0	0	0	0	0	0	1	0	1	15	0	0	0	0	0	32	0	0	5
317	20	0	0	1	0	1	1	1	0	0	0	0	0	0	0	0	1	0	1	10	0	0	0	0	0	32	0	0	5
318	20	0	0	1	0	1	1	1	0	0	0	0	0	0	0	0	1	0	1	15	0	0	0	0	0	32	0	0	5
319	128	1	0	1	0	1	1	1	0	0	0	0	0	0	0	0	0	0	1	15	0	0	0	0	0	32	0	0	5
320	130	1	0	1	0	1	1	1	0	0	0	0	0	0	0	1	1	1	1	30	0	0	4	0	0	31	0	0	5
321	114	0	1	0	0	1	1	1	0	1	0	0	0	0	0	0	0	0	0	15	0	0	0	0	1	42	1	1	5
322	114	1	1	0	0	1	1	1	0	1	0	0	0	0	0	0	0	0	2	20	1	0	4	0	1	42	1	1	5
323	114	1	0	1	0	1	1	1	0	1	0	0	0	0	0	0	0	0	1	15	0	0	0	0	1	42	1	1	5
324	114	0	0	0	1	1	1	1	0	1	0	0	0	0	0	0	0	0	4	15	0	0	0	0	1	42	1	1	5
325	142	1	0	0	1	1	1	1	0	1	0	0	1	0	0	1	0	0	4	30	0	0	0	0	1	42	0	0	0
326	115	0	0	1	0	1	1	1	1	1	1	0	0	0	0	1	1	1	1	10	0	0	0	0	0	72	1	0	5
327	132	0	0	1	0	1	1	1	1	1	0	1	0	0	0	1	1	0	1	10	0	0	0	1	0	39	0	0	5
328	116	0	0	1	1	1	1	1	1	0	1	0	1	0	0	1	1	1	1	30	0	0	0	0	0	39	1	0	5
329	116	0	1	0	0	1	1	1	1	0	1	0	1	0	0	1	1	1	0	20	0	0	0	0	0	39	1	0	5
330	116	1	0	1	0	1	1	1	1	0	1	0	1	0	0	1	1	1	1	10	0	0	0	0	0	39	1	0	5
331	129	1	0	1	0	0	1	1	1	0	0	0	0	0	0	0	0	0	1	20	0	0	4	0	0	32	0	0	5
332	129	1	0	1	0	0	1	1	1	0	0	0	0	0	0	0	0	0	1	15	0	0	0	0	0	32	0	0	5
333	130	0	0	1	0	1	1	1	0	0	0	0	0	0	0	1	1	1	1	20	0	0	0	0	0	31	0	0	5
334	130	1	0	1	0	1	1	1	0	0	0	0	0	0	0	1	1	1	1	20	0	0	0	0	0	31	0	0	5
335	138	0	0	1	0	1	1	1	0	0	0	0	0	0	0	1	0	0	1	10	0	0	0	0	0	32	0	0	0
336	176	0	0	1	0	1	1	1	1	1	0	0	1	0	0	1	0	1	1	10	0	0	0	0	0	32	1	1	0
337	176	1	0	0	1	1	1	1	1	1	0	0	1	0	0	1	0	1	3	30	0	0	4	0	0	32	1	1	0
338	177	1	0	1	0	1	1	1	0	1	0	1	0	0	0	1	1	1	1	20	0	0	0	0	0	32	1	0	5
339	177	0	0	1	0	1	1	1	0	1	0	1	0	0	0	1	1	1	1	15	0	0	0	0	0	32	1	0	5
340	177	1	0	1	0	1	1	1	0	1	0	1	0	0	0	1	1	1	1	10	0	0	0	0	0	32	1	0	5
341	117	1	0	0	1	1	1	1	1	1	1	1	0	0	0	0	1	1	3	30	0	0	4	0	0	38	1	0	5
342	117	1	0	0	1	1	1	1	1	1	1	1	0	0	0	0	1	1	3	30	0	0	4	0	0	38	1	0	5
343	117	0	0	1	0	1	1	1	1	1	1	1	0	0	0	0	1	1	1	10	0	0	0	0	0	38	1	0	5
344	117	1	0	1	0	1	1	1	1	1	1	1	0	0	0	0	1	1	1	10	0	0	0	0	0	38	1	0	5
345	115	1	0	1	0	1	1	1	1	1	1	0	0	0	0	1	1	1	1	30	0	0	4	0	0	72	1	0	5
346	115	0	0	0	1	1	1	1	1	1	1	0	0	0	0	1	1	1	4	30	0	0	4	0	0	72	1	0	5
347	181	0	0	1	0	1	1	1	0	1	0	1	0	0	0	1	1	1	1	15	0	0	0	0	1	41	0	0	0
348	181	0	0	1	0	1	1	1	0	1	0	1	0	0	0	1	1	1	1	10	0	0	0	0	1	41	0	0	0
349	161	1	1	0	0	1	1	1	1	1	1	1	1	0	0	1	1	0	2	30	1	0	0	0	0	39	0	0	5
350	165	0	0	0	1	1	1	1	0	0	0	0	0	0	0	1	0	0	3	30	0	0	4	0	0	39	0	0	5
351	134	0	0	1	0	1	1	1	1	1	0	1	0	0	0	1	0	0	1	10	0	0	0	0	0	38	1	0	5
352	178	1	0	0	1	1	1	1	1	0	0	0	1	0	0	1	0	1	4	30	0	0	0	0	0	31	0	0	5
353	170	1	0	1	1	1	1	1	1	0	0	1	0	1	0	1	1	0	1	20	0	0	0	0	0	38	0	0	5
354	170	1	0	1	0	1	1	1	1	0	0	1	0	1	0	1	1	0	1	15	0	0	0	0	0	38	0	0	5
355	114	1	0	1	0	1	1	1	0	1	0	0	0	0	0	0	0	0	1	15	0	0	0	0	1	42	1	1	5
356	131	1	0	1	0	1	1	1	1	1	0	1	0	0	0	1	1	0	1	30	0	0	4	0	0	40	1	1	5
357	137	1	0	1	1	1	1	1	1	0	0	1	1	0	0	1	0	1	1	20	0	0		0	0	39	0	0	5
358	137	1	0	1	0	1	1	1	1	0	0	1	1	0	0	1	0	1	1	20	0	0	0	0	0	39	0	0	5
359	190	1	0	1	0	1	1	1	1	1	0	1	0	0	0	1	0	1	1	20	0	0	4	0	0	32	1	0	5
360	190	0	0	1	0	1	1	1	1	1	0	1	0	0	0	1	0	1	1	10	0	0	0	0	0	32	1	0	5
361	99	0	0	1	0	1	0	0	0	1	1	1	0	0		0	1	0	1	10	0	0	0	0	0	43	1	1	0
362	99	0	0	1	0	1	0	0	0	1	1	1	0	0		0	1	0	1	10	0	0	0	0	0	43	1	1	0
363	99	0	0	1	0	1	0	0	0	1	1	1	0	0		0	1	0	1	15	0	0	0	0	0	43	1	1	0
364	99	1	1	0	0	1	0	0	0	1	1	1	0	0		0	1	0	0	20	0	0	0	0	0	43	1	1	0
365	100	1	0	1	1	1	1	0	1	0	0	0	1	0	0	1	0	1	1	30	0	0	0	0	0	43	0	0	5
366	174	0	0	0	1	1	1	0	1	1	0	1	0	0	0	1	0	0	4	30	0	0	0	0	0	43	1	1	0
367	175	0	0	1	0	1	0	0	0	1	0	0	0	0	0	1	1	0	1	10	0	0	0	0	0	43	0	0	5
368	175	1	0	1	0	1	0	0	0	1	0	0	0	0	0	1	1	0	1	30	0	0	4	0	0	43	0	0	5
369	190	1	0	1	0	1	1	1	1	1	0	1	0	0	0	1	0	1	1	10	0	0	0	0	0	32	1	0	5
370	144	1	0	1	0	1	1	0	1	1	1	1	1	0	0	1	1	0	1	15	0	0	0	0	0	43	0	0	5
371	145	0	0	1	0	1	1	1	0	1	0	0	0	0	0	0	1	1	1	10	0	0	0	0	0	43	0	0	0
372	145	1	0	1	0	1	1	1	0	1	0	0	0	0	0	0	1	1	1	30	0	0	4	0	0	43	0	0	0
373	147	1	0	0	1	1	1	1	0	0	0	0	0	0	0	1	0	1	4	20	0	0	4	0	0	29	1	0	5
374	147	0	0	0	1	1	1	1	0	0	0	0	0	0	0	1	0	1	3	30	0	0	4	0	0	29	1	0	5
375	149	0	0	1	0	1	1	1	0	0	0	0	0	0	0	1	1	0	1	15	0	0	0	0	0	33	1	0	5
376	148	1	0	1	0	1	1	1	0	0	0	0	0	0	1	1	0	0	1	30	0	0	0	0	0	29	1	1	0
377	81	0	0	1	0	1	1	1	0	0	0	1	0	0	0	1	0	0	1	15	0	0	0	0	0	35	0	0	5
378	179	0	0	1	0	1	1	1	0	0	0	1	1	0	0	0	0	1	1	20	0	0	0	0	0	32	0	1	0
379	149	1	0	0	1	1	1	1	0	0	0	0	0	0	0	1	1	0	3	30	0	0	0	0	0	33	1	0	5
380	149	1	0	1	0	1	1	1	0	0	0	0	0	0	0	1	1	0	1	15	0	0	0	0	0	33	1	0	5
381	191	0	0	1	0	1	1	1	0	0	0	0	0	0	0	0	0	0	1	10	0	0	0	0	0	43	0	1	0
382	191	0	0	1	0	1	1	1	0	0	0	0	0	0	0	0	0	0	1	10	0	0	0	0	0	43	0	1	0
383	146	1	1	0	0	1	1	0	1	1	0	1	0	0	0	0	1	0	2	30	1	0	4	0	0	43	0	1	0
384	146	0	0	1	0	1	1	0	1	1	0	1	0	0	0	0	1	0	1	10	0	0	0	0	0	43	0	1	0
385	191	1	0	0	1	1	1	1	0	0	0	0	0	0	0	0	0	0	4	30	0	0	4	0	0	43	0	1	0
386	190	0	0	0	1	1	1	1	1	1	0	1	0	0	0	1	0	1	3	30	0	0	4	0	0	32	1	0	5
387	189	1	0	1	0	1	1	1	1	1	0	0	1	0	0	1	1	1	1	15	0	0	0	0	0	32	0	0	5
388	189	0	1	0	0	1	1	1	1	1	0	0	1	0	0	1	1	1	0	10	0	0	0	0	0	32	0	0	5
389	188	1	0	0	1	1	1	1	1	1	0	1	0	0	0	0	0	1	4	30	0	0	0	0	0	32	1	1	5
390	178	0	0	1	1	1	1	1	1	0	0	0	1	0	0	1	0	1	4	20	0	0	4	0	0	31	0	0	5
391	182	1	0	1	0	1	1	1	1	1	0	1	0	0	0	0	0	1	1	20	0	0	0	0	0	31	1	1	5
392	166	0	0	1	0	1	1	1	0	1	0	1	1	0	1	0	1	0	1	15	0	0	0	0	0	32	0	0	5
393	167	0	1	0	0	1	1	1	1	1	0	0	1	0	0	0	0	0	0	20	0	0	4	0	0	33	1	0	5
394	167	0	0	1	0	1	1	1	1	1	0	0	1	0	0	0	0	0	1	15	0	0	0	0	0	33	1	0	5
395	167	0	1	0	0	1	1	1	1	1	0	0	1	0	0	0	0	0	0	20	0	0	4	0	0	33	1	0	5
396	167	1	0	1	0	1	1	1	1	1	0	0	1	0	0	0	0	0	1	15	0	0	0	0	0	33	1	0	5
397	168	0	0	1	0	1	1	1	1	1	0	1	0	0	0	0	1	0	1	30	0	0	4	0	0	32	0	0	5
398	169	1	0	1	0	1	1	1	1	1	0	1	0	0	0	0	0	0	1	15	0	0	0	0	0	32	1	0	5
399	169	0	0	1	0	1	1	1	1	1	0	1	0	0	0	0	0	0	1	20	0	0	0	0	0	32	1	0	5
400	169	0	0	1	0	1	1	1	1	1	0	1	0	0	0	0	0	0	1	15	0	0	0	0	0	32	1	0	5
401	179	0	0	1	1	1	1	1	0	0	0	1	1	0	0	0	0	1	1	20	0	0	0	0	0	32	0	1	0
402	182	0	0	1	0	1	1	1	1	1	0	1	0	0	0	0	0	1	1	20	0	0	0	0	0	31	1	1	5
403	182	1	0	1	0	1	1	1	1	1	0	1	0	0	0	0	0	1	1	15	0	0	0	0	0	31	1	1	5
404	182	1	0	0	1	1	1	1	1	1	0	1	0	0	0	0	0	1	4	20	0	0	0	0	0	31	1	1	5
405	180	0	0	1	0	1	1	0	1	0	0	1	0	0	0	0	0	1	1	15	0	0	0	0	0	32	0	1	0
406	180	1	1	0	0	1	1	0	1	0	0	1	0	0	0	0	0	1	2	30	1	0	4	0	0	32	0	1	0
407	180	1	0	1	0	1	1	0	1	0	0	1	0	0	0	0	0	1	1	15	0	0	0	0	0	32	0	1	0
408	180	0	0	0	1	1	1	0	1	0	0	1	0	0	0	0	0	1	4	20	0	0	0	0	0	32	0	1	0
409	180	1	0	1	0	1	1	0	1	0	0	1	0	0	0	0	0	1	1	10	0	0	0	0	0	32	0	1	0
410	179	0	0	1	0	1	1	1	0	0	0	1	1	0	0	0	0	1	1	10	0	0	0	0	0	32	0	1	0
411	166	0	0	1	0	1	1	1	0	1	0	1	1	0	1	0	1	0	1	15	0	0	0	0	0	32	0	0	5
412	164	0	1	0	0	1	1	1	0	1	0	1	1	0	1	1	0	0	0	30	0	0	0	0	0	32	0	0	5
413	164	1	0	1	0	1	1	1	0	1	0	1	1	0	1	1	0	0	1	20	0	0	4	0	0	32	0	0	5
414	163	0	0	1	0	1	1	1	1	1	0	1	0	0	1	0	1	0	1	20	0	0	0	0	0	32	0	0	5
415	163	0	0	1	0	1	1	1	1	1	0	1	0	0	1	0	1	0	1	15	0	0	0	0	0	32	0	0	5
416	162	0	0	1	0	1	1	1	1	0	0	0	0	0	0	1	1	1	1	15	0	0	0	0	0	32	0	0	5
417	162	0	0	1	0	1	1	1	1	0	0	0	0	0	0	1	1	1	1	10	0	0	0	0	0	32	0	0	5
418	140	0	0	1	0	1	1	1	0	0	0	0	0	0	0	1	0	0	1	15	0	0	0	0	0	32	0	0	5
419	139	1	0	1	0	1	1	0	1	0	0	0	0	1	1	0	1	0	1	10	0	0	0	0	0	32	0	1	0
420	139	1	0	1	0	1	1	0	1	0	0	0	0	1	1	0	1	0	1	30	0	0	0	0	0	32	0	1	0
421	169	1	0	1	0	1	1	1	1	1	0	1	0	0	0	0	0	0	1	10	0	0	0	0	0	32	1	0	5
422	140	1	0	1	0	1	1	1	0	0	0	0	0	0	0	1	0	0	1	10	0	0	0	0	0	32	0	0	5
423	72	1	0	1	0	1	1	1	1	0	0	0	0	0	0	1	1	1	1	15	0	0	0	0	0	32	0	0	5
424	18	1	0	1	0	1	1	1	0	0	0	0	0	0	0	0	1	1	1	10	0	0	0	0	0	32	0	0	5
425	73	1	0	1	0	1	1	1	0	1	0	0	1	0	0	0	1	0	1	10	0	0	0	0	0	31	0	0	5
426	74	0	0	1	0	1	1	1	0	0	0	0	1	0	0	0	1	0	1	10	0	0	0	0	0	31	1	0	5
427	75	1	0	0	1	1	1	1	0	0	0	0	0	0	0	0	1	0	4	30	0	0	4	0	0	31	0	0	5
428	76	1	0	0	1	0	1	1	1	0	0	0	1	0	0	1	0	1	4	30	0	0	4	0	0	31	0	0	5
429	77	1	0	1	0	1	1	1	1	1	0	0	0	0	0	0	1	0	1	10	0	0	0	0	0	31	0	1	0
430	77	1	0	1	0	1	1	1	1	1	0	0	0	0	0	0	1	0	1	10	0	0	0	0	0	31	0	1	0
431	183	1	0	0	1	1	1	1	0	0	0	1	0	0	0	1	1	1	5	30	0	0	4	0	0	33	0	0	5
432	184	0	0	0	1	1	1	1	0	1	0	1	0	0	0	0	0	1	4	20	0	0	4	0	0	32	0	0	5
433	185	0	0	0	1	1	1	1	1	1	0	0	0	0	0	1	1	0	4	30	0	0	0	0	0	32	0	0	0
434	185	1	0	1	0	1	1	1	1	1	0	0	0	0	0	1	1	0	1	20	0	0	0	0	0	32	0	0	0
435	186	1	0	0	1	1	1	1	1	0	0	0	0	0	0	0	0	1	3	30	0	0	4	0	0	31	1	0	5
436	186	1	0	1	0	1	1	1	1	0	0	0	0	0	0	0	0	1	1	30	0	0	4	0	0	31	1	0	5
437	187	1	0	1	1	1	1	1	1	1	0	0	1	0	0	0	0	1	1	30	0	0	4	0	0	31	0	0	5
438	187	0	0	1	1	1	1	1	1	1	0	0	1	0	0	0	0	1	1	30	0	0	0	0	0	31	0	0	5
439	153	1	1	0	0	1	1	1	0	0	0	1	0	0	0	1	1	1	0	20	0	0	4	0	0	31	1	0	5
440	153	0	0	1	0	1	1	1	0	0	0	1	0	0	0	1	1	1	1	10	0	0	0	0	0	31	1	0	5
441	153	1	0	1	0	1	1	1	0	0	0	1	0	0	0	1	1	1	1	10	0	0	0	0	0	31	1	0	5
442	154	1	0	1	0	1	1	1	0	1	0	1	0	0		1	0	1	1	15	0	0	0	0	0	31	1	1	5
443	155	1	0	1	1	1	1	1	0	0	0	0	0	0	0	1	0	0	1	15	0	0	0	0	0	31	0	0	5
444	156	1	0	1	0	1	1	1	1	0	0	1	1	0	0	1	1	1	1	15	0	0	0	0	0	31	0	0	5
445	73	0	0	0	1	1	1	1	0	1	0	0	1	0	0	0	1	0	3	30	0	0	0	0	0	31	0	0	5
446	78	0	1	0	0	1	1	1	1	0	0	0	0	0	0	1	0	1	0	30	0	0	4	0	0	31	0	0	5
447	78	1	0	1	0	1	1	1	1	0	0	0	0	0	0	1	0	1	1	30	0	0	0	0	0	31	0	0	5
448	79	1	1	0	0	0	1	1	0	0	0	0	0	0	0	0	1	0	0	30	0	0	0	0	0	31	0	0	5
449	79	0	0	1	0	0	1	1	0	0	0	0	0	0	0	0	1	0	1	30	0	0	4	0	0	31	0	0	5
450	169	1	1	0	0	1	1	1	1	1	0	1	0	0	0	0	0	0	2	30	1	0	4	0	0	32	1	0	5
451	79	0	0	0	1	0	1	1	0	0	0	0	0	0	0	0	1	0	3	20	0	0	0	0	0	31	0	0	5
452	79	0	1	0	0	0	1	1	0	0	0	0	0	0	0	0	1	0	0	20	0	0	4	0	0	31	0	0	5
453	80	0	0	1	0	1	1	1	0	0	0	0	1	0	0	0	0	1	1	10	0	0	0	0	0	31	0	0	5
454	80	1	0	1	0	1	1	1	0	0	0	0	1	0	0	0	0	1	1	15	0	0	0	0	0	31	0	0	5
455	80	1	1	0	0	1	1	1	0	0	0	0	1	0	0	0	0	1	0	30	0	0	4	0	0	31	0	0	5
456	50	0	0	0	1	1	1	1	1	0	0	0	0	0	0	1	0	1	3	30	0	0	4	0	0	31	0	0	5
457	139	0	0	0	1	1	1	0	1	0	0	0	0	1	1	0	1	0	3	30	0	0	0	0	0	32	0	1	0
458	50	1	1	0	0	1	1	1	1	0	0	0	0	0	0	1	0	1	2	20	1	0	0	0	0	31	0	0	5
459	77	1	0	0	1	1	1	1	1	1	0	0	0	0	0	0	1	0	4	30	0	0	4	0	0	31	0	1	0
460	211	1	0	1	0	1	1	1	1	1	0	1	1	0	0	0	0	1	1	15	0	0	0	0	0	31	1	1	5
461	211	1	0	1	0	1	1	1	1	1	0	1	1	0	0	0	0	1	1	10	0	0	0	0	0	31	1	1	5
462	211	1	0	1	0	1	1	1	1	1	0	1	1	0	0	0	0	1	1	20	0	0	0	0	0	31	1	1	5
463	212	1	0	1	0	1	1	1	1	1	0	0	1	0	0	0	0	1	1	15	0	0	0	0	0	31	0	0	5
464	212	0	0	1	0	1	1	1	1	1	0	0	1	0	0	0	0	1	1	10	0	0	0	0	0	31	0	0	5
465	76	0	0	1	0	0	1	1	1	0	0	0	1	0	0	1	0	1	1	20	0	0	0	0	0	31	0	0	5
466	157	1	1	0	0	1	1	1	1	1	0	0	0	0	0	0	0	0	0	20	0	0	4	0	0	31	0	0	5
467	157	0	0	0	1	1	1	1	1	1	0	0	0	0	0	0	0	0	4	20	0	0	4	0	0	31	0	0	5
468	157	1	1	0	0	1	1	1	1	1	0	0	0	0	0	0	0	0	0	20	0	0	4	0	0	31	0	0	5
469	174	1	1	0	0	1	1	0	1	1	0	1	0	0	0	1	0	0	2	30	1	0	0	0	0	43	1	1	0
470	174	0	0	1	0	1	1	0	1	1	0	1	0	0	0	1	0	0	1	10	0	0	0	0	0	43	1	1	0
471	174	0	0	0	1	1	1	0	1	1	0	1	0	0	0	1	0	0	4	10	0	0	0	0	0	43	1	1	0
472	191	1	1	0	0	1	1	1	0	0	0	0	0	0	0	0	0	0	2	30	1	0	4	0	0	43	0	1	0
473	191	1	0	1	0	1	1	1	0	0	0	0	0	0	0	0	0	0	1	10	0	0	0	0	0	43	0	1	0
474	136	1	0	1	0	1	1	1	1	1	0	1	1	0	0	0	0	0	1	15	0	0	0	0	0	39	1	0	5
475	136	1	0	1	0	1	1	1	1	1	0	1	1	0	0	0	0	0	1	20	0	0	0	0	0	39	1	0	5
476	137	0	0	1	1	1	1	1	1	0	0	1	1	0	0	1	0	1	1	30	0	0	4	0	0	39	0	0	5
477	113	1	0	1	1	1	1	1	0	1	0	1	1	0	0	1	1	0	1	30	0	0	0	0	0	49	1	0	5
478	113	0	0	1	0	1	1	1	0	1	0	1	1	0	0	1	1	0	1	10	0	0	0	0	0	49	1	0	5
479	184	1	0	1	0	1	1	1	0	1	0	1	0	0	0	0	0	1	1	20	0	0	4	0	0	32	0	0	5
480	158	1	0	0	1	1	1	1	0	0	0	0	0	0	0	0	0	0	4	30	0	0	4	0	0	30	0	0	5
481	71	1	0	0	1	1	1	1	0	0	0	0	0	0	0	0	1	1	3	30	0	0	4	0	0	32	0	0	5
482	71	0	0	1	0	1	1	1	0	0	0	0	0	0	0	0	1	1	1	10	0	0	0	0	0	32	0	0	5
483	154	1	0	1	0	1	1	1	0	1	0	1	0	0		1	0	1	1	15	0	0	0	0	0	31	1	1	5
484	154	1	0	1	0	1	1	1	0	1	0	1	0	0		1	0	1	1	15	0	0	0	0	0	31	1	1	5
485	76	0	0	1	0	0	1	1	1	0	0	0	1	0	0	1	0	1	1	15	0	0	0	0	0	31	0	0	5
486	213	1	0	1	0	1	1	1	0	0	0	1	1	0	0	1	0	1	1	15	0	0	0	0	0	6	0	0	5
487	213	1	0	1	0	1	1	1	0	0	0	1	1	0	0	1	0	1	1	10	0	0	0	0	0	6	0	0	5
488	214	0	0	0	1	1	1	1	0	0	0	0	1	0	0	0	1	0	4	30	0	0	0	0	0	29	0	0	0
489	214	1	0	0	1	1	1	1	0	0	0	0	1	0	0	0	1	0	4	30	0	0	0	0	0	29	0	0	0
490	215	1	0	1	0	1	1	0	1	0	0	1	1	0	0	1	0	0	1	20	0	0	0	0	0	29	0	0	5
500	216	1	0	1	0	1	1	1	1	0	0	0	1	1	0	1	1	0	1	15	0	0	0	0	0	29	0	0	5
501	217	0	0	1	1	1	1	1	1	1	0	0	1	0	0	1	0	0	1	30	0	0	4	0	0	29	1	0	5
502	217	0	0	0	1	1	1	1	1	1	0	0	1	0	0	1	0	0	4	30	0	0	0	0	0	29	1	0	5
503	217	0	0	1	0	1	1	1	1	1	0	0	1	0	0	1	0	0	1	20	0	0	0	0	0	29	1	0	5
504	217	0	0	1	0	1	1	1	1	1	0	0	1	0	0	1	0	0	1	15	0	0	0	0	0	29	1	0	5
505	71	1	0	0	1	1	1	1	0	0	0	0	0	0	0	0	1	1	3	30	0	0	4	0	0	32	0	0	5
506	71	1	0	1	0	1	1	1	0	0	0	0	0	0	0	0	1	1	1	10	0	0	0	0	0	32	0	0	5
507	71	0	0	1	0	1	1	1	0	0	0	0	0	0	0	0	1	1	1	10	0	0	0	0	0	32	0	0	5
508	198	0	0	1	0	1	1	1	0	1	0	1	0	0	0	0	1	0	1	15	0	0	0	0	0	29	0	0	5
509	200	1	0	0	1	1	1	1	0	0	0	0	0	0	0	0	0	0	5	30	0	0	0	0	0	29	0	0	5
510	199	0	0	0	1	1	1	1	0	0	0	0	0	0	0	0	0	0	3	30	0	0	4	0	0	29	0	0	5
511	192	1	0	1	1	1	1	1	1	1	0	1	0	0	0	0	0	0	3	30	0	0	0	0	0	29	0	0	5
512	192	0	0	0	1	1	1	1	1	1	0	1	0	0	0	0	0	0	3	30	0	0	4	0	0	29	0	0	5
513	183	0	0	1	0	1	1	1	0	0	0	1	0	0	0	1	1	1	1	20	0	0	0	0	0	33	0	0	5
514	286	1	1	0	0	1	1	1	1	0	0	0	0	0	0	1	1	0	0	20	0	0	0	0	0	34	0	0	0
515	217	0	0	1	0	1	1	1	1	1	0	0	1	0	0	1	0	0	1	15	0	0	0	0	0	29	1	0	5
516	217	0	0	1	0	1	1	1	1	1	0	0	1	0	0	1	0	0	1	10	0	0	0	0	0	29	1	0	5
517	10	0	0	1	0	1	1	1	1	1	0	0	0	0	0	1	0	1	1	15	0	0	0	0	0	35	0	0	5
518	218	1	0	1	0	1	1	1	0	0	0	0	0	0	0	0	1	0	1	30	0	0	4	0	0	31	0	0	5
519	218	1	0	1	0	1	1	1	0	0	0	0	0	0	0	0	1	0	1	10	0	0	0	0	0	31	0	0	5
520	218	0	0	0	1	1	1	1	0	0	0	0	0	0	0	0	1	0	4	30	0	0	0	0	0	31	0	0	5
521	219	1	0	1	0	1	1	1	0	0	0	0	0	0	0	0	0	0	1	10	0	0	0	0	0	29	0	0	0
522	219	1	0	1	0	1	1	1	0	0	0	0	0	0	0	0	0	0	1	10	0	0	0	0	0	29	0	0	0
523	29	0	0	1	0	1	1	1	1	1	0	0	0	0	0	0	1	1	1	20	0	0	0	0	0	35	1	0	5
524	28	1	0	1	0	1	1	1	1	1	0	1	1	0	0	1	0	0	1	30	0	0	4	0	0	35	0	0	5
525	220	1	0	1	0	1	1	1	1	0	0	0	1	0	0	1	1	1	1	15	0	0	0	0	0	34	1	1	5
526	47	1	0	1	0	1	1	1	1	1	0	0	1	0	0	1	0	1	1	10	0	0	0	0	0	35	1	0	5
527	47	1	0	1	0	1	1	1	1	1	0	0	1	0	0	1	0	1	1	10	0	0	0	0	0	35	1	0	5
528	47	1	0	1	0	1	1	1	1	1	0	0	1	0	0	1	0	1	1	15	0	0	0	0	0	35	1	0	5
529	220	0	0	1	0	1	1	1	1	0	0	0	1	0	0	1	1	1	1	20	0	0	0	0	0	34	1	1	5
530	158	0	0	1	0	1	1	1	0	0	0	0	0	0	0	0	0	0	1	10	0	0		0	0	30	0	0	5
531	158	0	0	1	0	1	1	1	0	0	0	0	0	0	0	0	0	0	1	10	0	0	0	0	0	30	0	0	5
532	159	0	0	1	0	1	1	1	0	0	0	0	0	0	0	1	0	0	1	10	0	0	0	0	0	29	0	0	5
533	160	1	0	1	0	1	1	1	0	0	0	0	0	0	0	1	1	1	1	10	0	0	0	0	0	29	0	1	0
534	124	1	0	0	1	1	1	1	1	1	0	1	0	0	0	1	1	1	4	30	0	0	0	0	0	36	1	1	5
535	124	0	0	1	0	1	1	1	1	1	0	1	0	0	0	1	1	1	1	15	0	0	0	0	0	36	1	1	5
536	95	1	0	1	0	1	1	1	0	0	0	1	1	0	0	0	0	0	1	15	0	0	0	0	0	36	1	0	5
537	123	1	0	1	0	1	1	1	0	0	0	0	1	0	0	0	1	1	1	15	0	0	0	0	0	36	0	0	5
538	202	1	0	0	1	1	1	1	0	0	0	0	1	0	0	0	1	0	3	30	0	0	0	0	0	30	0	0	5
539	201	0	0	1	0	1	1	1	1	0	0	0	0	0	0	0	1	0	1	15	0	0	0	0	0	29	0	0	5
540	55	0	0	1	0	1	1	1	1	1	0	0	1	0	0	1	1	1	1	10	0	0	0	0	0	35	1	1	5
541	220	0	0	1	0	1	1	1	1	0	0	0	1	0	0	1	1	1	1	15	0	0	0	0	0	34	1	1	5
542	220	0	0	1	0	1	1	1	1	0	0	0	1	0	0	1	1	1	1	15	0	0	0	0	0	34	1	1	5
543	220	1	0	1	0	1	1	1	1	0	0	0	1	0	0	1	1	1	1	10	0	0	0	0	0	34	1	1	5
544	220	0	0	1	0	1	1	1	1	0	0	0	1	0	0	1	1	1	1	10	0	0	0	0	0	34	1	1	5
545	221	1	0	1	0	1	1	1	0	0	0	0	0	0	0	0	0	0	1	20	0	0	0	0	0	34	0	0	0
546	222	1	0	1	1	1	1	1	1	1	0	0	0	0	0	1	0	0	1	30	0	0	0	0	0	34	1	1	5
547	222	1	0	1	0	1	1	1	1	1	0	0	0	0	0	1	0	0	1	10	0	0	0	0	0	34	1	1	5
548	222	0	0	1	0	1	1	1	1	1	0	0	0	0	0	1	0	0	1	10	0	0	0	0	0	34	1	1	5
549	217	0	0	1	0	1	1	1	1	1	0	0	1	0	0	1	0	0	1	20	0	0	0	0	0	29	1	0	5
550	211	1	0	1	0	1	1	1	1	1	0	1	1	0	0	0	0	1	1	30	0	0	0	0	0	31	1	1	5
551	211	0	0	0	1	1	1	1	1	1	0	1	1	0	0	0	0	1	4	30	0	0	4	0	0	31	1	1	5
552	222	1	0	0	1	1	1	1	1	1	0	0	0	0	0	1	0	0	5	30	0	0	4	0	0	34	1	1	5
553	222	0	0	0	1	1	1	1	1	1	0	0	0	0	0	1	0	0	4	30	0	0	4	0	0	34	1	1	5
554	223	0	0	1	1	1	1	1	0	1	0	0	0	0	0	1	1	0	5	30	0	0	0	0	0	29	0	0	5
555	182	0	0	1	0	1	1	1	1	1	0	1	0	0	0	0	0	1	1	15	0	0	0	0	0	31	1	1	5
556	290	1	1	0	0	1	0	0	0	0	0	0	1	0	0	1	1	1	0	30	0	0	4	0	0	6	0	0	5
557	155	0	0	0	1	1	1	1	0	0	0	0	0	0	0	1	0	0	4	20	0	0	4	0	0	31	0	0	5
558	236	1	0	1	0	1	1	1	1	1	0	0	1	0	0	0	1	0	1	30	0	0	4	0	0	1	0	0	5
559	237	1	0	1	1	1	1	1	0	1	0	0	1	0	0	0	1	0	1	20	0	0	4	0	0	1	0	0	5
560	238	0	0	1	0	1	1	1	1	1	0	1	1	0	0	0	0	0	1	10	0	0	0	0	0	1	1	1	5
561	239	0	1	0	0	1	1	1	0	1	0	0	1	1	0	1	1	0	0	20	0	0	4	0	0	1	0	0	5
562	271	0	0	1	1	1	1	1	0	0	0	1	1	0	0	0	1	0	1	30	0	0	4	0	0	1	0	0	5
563	246	1	0	0	1	1	0	0	0	0	0	0	1	0	0	0	1	0	4	30	0	0	4	0	0	20	0	0	5
564	247	0	0	1	0	1	1	1	1	1	0	0	1	0	0	0	1	0	1	15	0	0	0	0	0	20	0	0	5
565	254	1	0	1	0	1	1	1	1	1	0	1	1	0	0	0	1	0	1	15	0	0	0	0	0	20	0	0	0
566	248	0	0	1	0	1	1	1	1	1	0	1	1	1	0	0	0	0	1	10	0	0	0	0	0	20	0	0	0
567	249	1	0	1	0	1	1	0	1	1	0	1	1	0	0	0	1	0	1	10	0	0	0	0	0	20	0	1	0
568	312	1	0	1	0	1	1	1	0	0	0	0	0	0	0	1	1	0	1	30	0	0	0	0	0	11	1	0	5
569	315	0	0	1	0	1	1	0	1	0	0	0	0	0	0	1	0	0	1	10	0	0	0	0	0	14	1	0	5
570	203	0	0	1	0	1	1	1	1	1	0	1	0	0	0	1	1	0	1	10	0	0	0	0	0	33	0	0	5
571	204	0	0	1	1	1	1	1	1	1	0	0	0	0	0	1	0	0	1	30	0	0	4	0	0	32	0	0	5
572	205	0	0	1	0	1	1	1	0	0	0	1	1	0	0	1	1	0	1	30	0	0	4	0	0	34	0	0	5
573	205	1	0	1	0	1	1	1	0	0	0	1	1	0	0	1	1	0	1	15	0	0	0	0	0	34	0	0	5
574	206	0	0	0	1	1	1	1	1	1	0	0	1	0	0	0	1	1	4	30	0	0	4	0	0	33	0	0	5
575	203	0	0	1	0	1	1	1	1	1	0	1	0	0	0	1	1	0	1	20	0	0	0	0	0	33	0	0	5
576	207	0	0	1	0	1	1	1	1	1	0	1	0	0	0	1	0	0	1	15	0	0	0	0	0	33	1	0	5
577	207	1	1	0	0	1	1	1	1	1	0	1	0	0	0	1	0	0	0	30	0	0	4	0	0	33	1	0	5
578	207	0	0	1	0	1	1	1	1	1	0	1	0	0	0	1	0	0	1	10	0	0	0	0	0	33	1	0	5
579	208	1	0	1	0	1	1	1	0	1	0	1	0	0	0	0	0	0	1	30	0	0	4	0	0	33	0	0	5
580	209	0	0	0	1	1	1	1	0	1	1	1	0	0	0	0	0	0	3	30	0	0	4	0	0	34	0	0	5
581	200	1	0	1	0	1	1	1	0	0	0	0	0	0	0	0	0	0	1	10	0	0	0	0	0	29	0	0	5
582	210	1	0	1	0	1	1	1	0	1	0	1	0	0	0	1	1	0	1	20	0	0	0	0	0	8	1	0	5
583	210	1	0	1	0	1	1	1	0	1	0	1	0	0	0	1	1	0	1	15	0	0	0	0	0	8	1	0	5
584	255	1	0	1	0	1	1	0	1	1	0	1	1	1	0	1	0	0	1	30	0	0	4	0	0	6	1	0	5
585	224	1	0	1	0	1	0	0	0	1	0	1	0	0	0	0	1	0	1	30	0	0	4	0	0	29	0	0	5
586	224	1	0	1	0	1	0	0	0	1	0	1	0	0	0	0	1	0	1	15	0	0	0	0	0	29	0	0	5
587	224	0	0	1	0	1	0	0	0	1	0	1	0	0	0	0	1	0	1	10	0	0	0	0	0	29	0	0	5
588	225	1	0	1	0	1	0	0	0	1	0	0	1	0	0	0	0	0	1	20	0	0	4	0	0	5	1	0	5
589	225	1	0	1	0	1	0	0	0	1	0	0	1	0	0	0	0	0	1	20	0	0	0	0	0	5	1	0	5
590	226	1	1	0	0	1	0	0	0	1	0	0	1	0	0	0	0	0	2	30	1	0	0	0	0	7	1	1	5
591	227	1	1	0	0	1	1	1	0	0	0	0	1	0	0	1	0	0	2	30	1	0	0	0	0	6	0	0	0
592	291	1	0	1	0	1	1	1	0	0	0	0	1	0	0	1	0	1	1	20	0	0	0	0	0	7	1	1	5
593	289	1	0	1	0	1	1	0	1	0	0	0	0	0	0	0	0	1	1	15	0	0	0	0	0	8	0	0	5
594	289	0	0	1	0	1	1	0	1	0	0	0	0	0	0	0	0	1	1	15	0	0	0	0	0	8	0	0	5
595	291	0	0	1	0	1	1	1	0	0	0	0	1	0	0	1	0	1	1	10	0	0	0	0	0	7	1	1	5
596	289	0	0	1	0	1	1	0	1	0	0	0	0	0	0	0	0	1	1	10	0	0	0	0	0	8	0	0	5
597	289	1	0	1	0	1	1	0	1	0	0	0	0	0	0	0	0	1	1	30	0	0	4	0	0	8	0	0	5
598	288	1	0	1	0	1	1	0	1	1	0	0	1	0	0	0	1	1	1	30	0	0	4	0	0	6	0	0	5
599	288	1	0	1	0	1	1	0	1	1	0	0	1	0	0	0	1	1	1	15	0	0	0	0	0	6	0	0	5
600	285	0	0	1	0	1	1	1	0	0	0	0	0	0	0	1	0	0	1	15	0	0	0	0	0	31	0	0	5
601	150	0	0	1	0	1	1	1	1	0	0	0	0	0	0	0	1	0	1	15	0	0	0	0	0	33	0	0	5
602	150	1	0	0	1	1	1	1	1	0	0	0	0	0	0	0	1	0	4	30	0	0	0	0	0	33	0	0	5
603	285	1	0	1	0	1	1	1	0	0	0	0	0	0	0	1	0	0	1	15	0	0	0	0	0	31	0	0	5
604	286	1	0	1	0	1	1	1	1	0	0	0	0	0	0	1	1	0	1	30	0	0	0	0	0	34	0	0	0
605	150	1	0	1	0	1	1	1	1	0	0	0	0	0	0	0	1	0	1	20	0	0	0	0	0	33	0	0	5
606	148	0	0	1	1	1	1	1	0	0	0	0	0	0	1	1	0	0	1	30	0	0	0	0	0	29	1	1	0
607	287	1	0	1	0	1	1	1	1	1	1	1	1	0	0	0	1	0	1	30	0	0	0	0	0	31	0	0	5
608	315	1	0	1	0	1	1	0	1	0	0	0	0	0	0	1	0	0	1	15	0	0	0	0	0	14	1	0	5
609	315	1	0	1	0	1	1	0	1	0	0	0	0	0	0	1	0	0	1	10	0	0	0	0	0	14	1	0	5
610	313	1	0	1	0	1	1	1	0	0	0	0	0	0	0	0	0	1	1	30	0	0	0	0	0	11	0	0	5
611	316	0	0	1	0	1	1	1	0	0	0	1	1	0	0	0	1	1	1	15	0	0	0	0	0	1	0	0	5
612	316	1	0	1	0	1	1	1	0	0	0	1	1	0	0	0	1	1	1	30	0	0	4	0	0	1	0	0	5
613	317	1	0	1	0	1	1	1	1	0	0	0	0	0	0	0	0	0	1	10	0	0	0	0	0	1	0	0	5
614	310	0	0	0	1	1	1	1	0	0	0	0	0	0	0	1	1	0	4	20	0	0	4	0	0	9	0	0	0
615	267	0	0	0	1	1	1	0	1	0	0	0	1	0	1	1	1	1	4	30	0	0	0	0	0	1	1	0	5
616	267	0	0	1	0	1	1	0	1	0	0	0	1	0	1	1	1	1	1	15	0	0	0	0	0	1	1	0	5
617	267	1	0	1	0	1	1	0	1	0	0	0	1	0	1	1	1	1	1	15	0	0	0	0	0	1	1	0	5
618	268	0	0	1	0	1	1	1	0	0	0	0	0	0	0	1	1	0	1	20	0	0	4	0	0	9	0	0	5
619	269	0	0	1	0	1	1	1	1	1	0	0	0	0	0	0	1	0	1	10	0	0		0	0	1	0	1	0
620	315	1	0	1	0	1	1	0	1	0	0	0	0	0	0	1	0	0	1	30	0	0	0	0	0	14	1	0	5
621	240	1	0	1	0	1	0	0	0	1	0	0	0	0	0	0	1	0	1	10	0	0	0	0	0	5	0	0	5
622	296	1	0	1	0	1	0	0	0	1	0	1	1	0	0	0	1	0	1	30	0	0	4	0	0	6	1	0	5
623	321	1	0	0	1	1	0	0	0	0	0	0	0	0	0	1	1	1	3	20	0	0	0	0	0	15	0	0	5
624	322	1	0	1	0	1	1	1	0	0	0	0	0	1	0	1	0	1	1	10	0	0	0	0	1	19	0	0	5
625	322	0	0	1	0	1	1	1	0	0	0	0	0	1	0	1	0	1	1	15	0	0	0	0	1	19	0	0	5
626	323	0	0	1	0	1	0	0	0	0	0	0	1	1	1	1	1	1	1	10	0	0	0	0	1	19	1	0	5
627	323	1	0	0	1	1	0	0	0	0	0	0	1	1	1	1	1	1	5	30	0	0	4	0	1	19	1	0	5
628	323	0	0	1	1	1	0	0	0	0	0	0	1	1	1	1	1	1	1	30	0	0	0	0	1	19	1	0	5
629	323	0	0	1	0	1	0	0	0	0	0	0	1	1	1	1	1	1	1	10	0	0	0	0	1	19	1	0	5
630	324	0	0	1	0	1	1	1	1	0	0	0	0	1	1	1	1	1	1	20	0	0	0	0	0	22	0	0	5
631	324	1	0	1	0	1	1	1	1	0	0	0	0	1	1	1	1	1	1	30	0	0	4	0	0	22	0	0	5
632	325	1	1	0	0	1	0	0	0	0	0	0	1	0	0	0	1	1	0	30	0	0	0	0	1	19	0	0	5
633	295	1	0	1	0	1	0	0	0	0	0	0	1	1	1	1	1	1	1	30	0	0	0	0	0	4	0	0	5
634	295	0	0	1	0	1	0	0	0	0	0	0	1	1	1	1	1	1	1	20	0	0	0	0	0	4	0	0	5
635	294	0	0	1	1	1	0	0	0	0	0	0	1	0	0	1	1	1	1	30	0	0	4	0	0	6	0	0	5
636	293	0	0	1	0	1	0	0	0	1	1	1	1	0	0	1	1	1	1	10	0	0	0	0	0	6	0	0	0
637	292	1	0	1	0	1	0	0	0	0	1	0	0	0	0	0	0	0	1	30	0	0	4	0	0	7	1	0	5
638	227	1	0	1	0	1	1	1	0	0	0	0	1	0	0	1	0	0	1	10	0	0	0	0	0	6	0	0	0
639	226	0	0	0	1	1	0	0	0	1	0	0	1	0	0	0	0	0	4	30	0	0	0	0	0	7	1	1	5
640	228	1	0	1	1	1	0	0	0	1	0	1	1	0	0	1	1	0	1	20	0	0	4	0	1	19	1	0	5
641	228	1	0	1	0	1	0	0	0	1	0	1	1	0	0	1	1	0	1	15	0	0	0	0	1	19	1	0	5
642	229	0	0	1	0	1	1	1	0	1	0	0	1	0	0	1	0	0	1	10	0	0	0	0	1	19	0	0	5
643	260	0	0	1	1	1	1	0	1	0	0	0	0	0	0	0	0	0	1	30	0	0	4	0	1	19	0	0	5
644	270	1	0	1	0	1	0	0	0	0	0	1	1	0	0	0	0	0	1	20	0	0	4	0	0	15	0	0	5
645	270	0	0	0	1	1	0	0	0	0	0	1	1	0	0	0	0	0	4	30	0	0	0	0	0	15	0	0	5
646	276	1	0	0	1	1	1	1	0	0	0	0	1	0	0	0	0	0	5	30	0	0	4	0	0	15	0	0	5
647	277	1	0	0	1	1	1	0	1	0	0	1	1	1	0	1	0	1	3	30	0	0	4	0	0	11	0	0	5
648	277	1	0	1	1	1	1	0	1	0	0	1	1	1	0	1	0	1	1	30	0	0	4	0	0	11	0	0	5
649	251	1	0	1	0	1	1	0	1	1	0	1	1	0	0	0	1	0	1	10	0	0	0	0	0	20	0	0	0
650	251	1	0	1	0	1	1	0	1	1	0	1	1	0	0	0	1	0	1	10	0	0	0	0	0	20	0	0	0
651	250	0	0	1	0	1	0	0	0	1	1	1	1	0	0	0	0	0	1	15	0	0	0	0	0	20	0	0	0
652	252	0	0	1	0	1	1	1	0	1	0	1	1	0	0	0	1	0	1	15	0	0	0	0	0	20	0	0	5
653	256	1	0	1	0	1	0	0	0	0	0	0	1	0	0	0	1	1	1	20	0	0	0	0	0	8	1	0	5
654	257	0	0	1	1	1	0	0	0	0	0	1	1	0	0	1	1	0	1	20	0	0	4	0	0	6	0	0	5
655	258	0	0	1	1	1	1	0	0	1	1	1	0	0	0	0	1	0	1	20	0	0	4	0	0	7	0	0	5
656	258	0	1	0	0	1	1	0	0	1	1	1	0	0	0	0	1	0	0	30	0	0	4	0	0	7	0	0	5
657	258	1	1			1	1	0	0	1	1	1	0	0	0	0	1	0	0	30	0	0	4	0	0	7	0	0	5
658	259	1	0	0	1	1	0	0	0	1	0	0	1	0	0	0	0	1	3	30	0	0	4	0	0	6	0	0	5
659	259	0	1	0	0	1	0	0	0	1	0	0	1	0	0	0	0	1	0	30	0	0	0	0	0	6	0	0	5
660	259	1	0	1	1	1	0	0	0	1	0	0	1	0	0	0	0	1	1	30	0	0	0	0	0	6	0	0	5
661	260	1	0	1	1	1	1	0	1	0	0	0	0	0	0	0	0	0	1	30	0	0	4	0	1	19	0	0	5
662	269	1	0	1	0	1	1	1	1	1	0	0	0	0	0	0	1	0	1	20	0	0	0	0	0	1	0	1	0
663	262	1	0	1	0	1	1	0	1	0	0	0	1	0	0	0	1	0	1	20	0	0	4	0	0	22	0	0	5
664	262	0	0	1	0	1	1	0	1	0	0	0	1	0	0	0	1	0	1	15	0	0	0	0	0	22	0	0	5
665	263	1	0	1	0	1	0	0	0	0	0	1	1	0	0	1	1	0	1	15	0	0	0	1	1	19	0	0	5
666	261	1	0	1	0	1	0	0	0	0	0	0	0	0	0	0	1	0	1	15	0	0	0	0	1	19	1	0	5
667	266	1	1	0	0	1	0	0	0	1	0	0	0	0	0	0	0	0	2	30	1	0	0	0	0	11	0	0	5
668	241	0	0	1	0	1	1	1	1	1	0	1	0	0	0	1	1	1	1	15	0	0	0	0	0	20	1	0	5
669	241	0	0	1	0	1	1	1	1	1	0	1	0	0	0	1	1	1	1	10	0	0	0	0	0	20	1	0	5
670	241	0	1	0	0	1	1	1	1	1	0	1	0	0	0	1	1	1	0	20	0	0	4	0	0	20	1	0	5
671	317	0	0	0	1	1	1	1	1	0	0	0	0	0	0	0	0	0	4	30	0	0	4	0	0	1	0	0	5
672	318	1	0	1	0	1	1	1	0	0	0	0	1	0	0	1	1	1	1	20	0	0	0	0	0	9	0	0	5
673	276	0	0	1	0	1	1	1	0	0	0	0	1	0	0	0	0	0	1	20	0	0	4	0	0	15	0	0	5
674	276	1	0	1	0	1	1	1	0	0	0	0	1	0	0	0	0	0	1	20	0	0		0	0	15	0	0	5
675	319	1	0	0	1	0	0	0	0	0	0	0	0	0	0	0	1	0	3	30	0	0	0	0	0	26	1	1	5
676	273	1	0	1	0	1	0	0	0	0	0	0	1	0	0	0	0	0	1	20	0	0	0	0	0	1	0	0	5
677	273	1	0	1	0	1	0	0	0	0	0	0	1	0	0	0	0	0	1	10	0	0	0	0	0	1	0	0	5
678	273	0	0	1	0	1	0	0	0	0	0	0	1	0	0	0	0	0	1	10	0	0	0	0	0	1	0	0	5
679	272	0	0	1	0	1	1	1	0	0	0	0	1	0	0	1	0	0	1	20	0	0	4	0	0	1	1	0	5
680	272	0	0	1	0	1	1	1	0	0	0	0	1	0	0	1	0	0	1	20	0	0	0	0	0	1	1	0	5
681	319	0	0	0	1	0	0	0	0	0	0	0	0	0	0	0	1	0	3	30	0	0	0	0	0	26	1	1	5
682	272	0	0	1	1	1	1	1	0	0	0	0	1	0	0	1	0	0	1	30	0	0	0	0	0	1	1	0	5
683	321	0	0	0	1	1	0	0	0	0	0	0	0	0	0	1	1	1	3	20	0	0	0	0	0	15	0	0	5
684	321	0	0	0	1	1	0	0	0	0	0	0	0	0	0	1	1	1	3	30	0	0	0	0	0	15	0	0	5
685	313	0	0	1	0	1	1	1	0	0	0	0	0	0	0	0	0	1	1	10	0	0	0	0	0	11	0	0	5
686	320	1	0	1	0	1	1	1	0	1	0	1	0	0	0	1	0	0	1	15	0	0	0	0	0	11	1	0	5
687	320	1	0	1	0	1	1	1	0	1	0	1	0	0	0	1	0	0	1	10	0	0	0	0	0	11	1	0	5
688	320	1	0	1	1	1	1	1	0	1	0	1	0	0	0	1	0	0	1	20	0	0	4	0	0	11	1	0	5
689	320	0	0	1	1	1	1	1	0	1	0	1	0	0	0	1	0	0	1	15	0	0	0	0	0	11	1	0	5
690	320	0	0	1	1	1	1	1	0	1	0	1	0	0	0	1	0	0	1	15	0	0	0	0	0	11	1	0	5
691	313	0	0	1	0	1	1	1	0	0	0	0	0	0	0	0	0	1	1	20	0	0	0	0	0	11	0	0	5
692	309	0	0	1	0	1	1	1	1	0	0	0	1	0	0	1	0	0	1	15	0	0	0	0	0	1	0	0	5
693	310	0	0	1	0	1	1	1	0	0	0	0	0	0	0	1	1	0	1	15	0	0	0	0	0	9	0	0	0
694	238	0	0	1	0	1	1	1	1	1	0	1	1	0	0	0	0	0	1	15	0	0	0	0	0	1	1	1	5
695	238	1	0	1	0	1	1	1	1	1	0	1	1	0	0	0	0	0	1	20	0	0	0	0	0	1	1	1	5
696	311	1	0	0	1	1	1	1	1	0	0	1	1	0	0	0	1	1	3	30	0	0	4	0	0	2	0	0	5
697	312	0	0	1	0	1	1	1	0	0	0	0	0	0	0	1	1	0	1	15	0	0	0	0	0	11	1	0	5
698	314	1	0	1	0	1	0	0	0	1	1	1	0	0	0	1	1	0	1	10	0	0	0	0	0	11	0	0	5
699	252	1	0	1	0	1	1	1	0	1	0	1	1	0	0	0	1	0	1	20	0	0	4	0	0	20	0	0	5
700	253	1	0	1	0	1	1	1	1	1	1	1	1	1	0	0	0	0	1	10	0	0	0	0	0	20	0	0	0
701	275	0	0	1	0	1	1	0	1	1	0	1	1	0	0	1	0	0	1	15	0	0	0	0	0	20	1	1	0
702	275	0	0	1	0	1	1	0	1	1	0	1	1	0	0	1	0	0	1	15	0	0	0	0	0	20	1	1	0
703	275	1	0	1	0	1	1	0	1	1	0	1	1	0	0	1	0	0	1	10	0	0	0	0	0	20	1	1	0
704	275	0	0	1	0	1	1	0	1	1	0	1	1	0	0	1	0	0	1	10	0	0	0	0	0	20	1	1	0
705	274	0	0	1	0	1	1	1	0	0	0	0	1	0	0	1	1	1	1	30	0	0	4	0	0	13	0	0	5
706	331	1	0	1	0	1	1	1	0	1	1	1	1	0	0	1	1	1	1	15	0	0	0	0	0	55	1	0	5
707	331	0	0	1	0	1	1	1	0	1	1	1	1	0	0	1	1	1	1	10	0	0	0	0	0	55	1	0	5
708	331	1	0	1	0	1	1	1	0	1	1	1	1	0	0	1	1	1	1	15	0	0	0	0	0	55	1	0	5
709	331	1	1	0	0	1	1	1	0	1	1	1	1	0	0	1	1	1	2	20	1	0	4	0	0	55	1	0	5
710	302	1	0	1	0	1	0	0	0	0	0	1	1	0	0	1	1	1	1	10	0	0	0	0	0	13	1	1	5
711	332	1	0	1	0	1	1	1	1	0	0	0	0	1	0	1	1	0	1	15	0	0	0	0	0	56	0	0	0
712	333	1	0	1	0	1	1	1	0	0	1	0	0	0	0	1	0	0	1	30	0	0	4	0	0	68	0	0	5
713	230	1	1	0	0	1	1	1	0	1	0	1	1	0	0	0	0	0	4	30	0	0	0	0	0	15	0	0	0
714	265	0	0	0	1	1	0	0	0	0	0	0	0	0	0	1	1	0	3	15	0	0	0	0	0	15	1	0	5
715	255	1	0	0	1	1	1	0	1	1	0	1	1	1	0	1	0	0	4	30	0	0	4	0	0	6	1	0	5
716	225	1	0	1	0	1	0	0	0	1	0	0	1	0	0	0	0	0	1	15	0	0	0	0	0	5	1	0	5
717	297	0	1	0	0	1	1	1	0	1	0	1	1	0	0	0	0	0	0	30	0	0	0	0	0	6	0	0	5
718	298	0	0	1	0	1	1	0	1	1	0	1	0	0	0	1	1	1	1	20	0	0	0	0	0	18	0	0	5
719	299	1	0	1	0	1	1	1	0	1	1	1	0	0	0	1	0	0	1	30	0	0		0	0	18	0	0	5
720	300	1	0	1	0	1	1	1	0	1	0	1	1	0	0	1	1	0	1	15	0	0	0	0	0	18	1	0	5
721	300	1	0	1	0	1	1	1	0	1	0	1	1	0	0	1	1	0	1	20	0	0		0	0	18	1	0	5
722	300	1	0	0	1	1	1	1	0	1	0	1	1	0	0	1	1	0	4	30	0	0	0	0	0	18	1	0	5
723	301	1	0	1	1	1	1	0	1	0	0	0	0	0	0	1	0	0	1	20	0	0	0	0	0	18	0	0	5
724	301	1	0	1	0	1	1	0	1	0	0	0	0	0	0	1	0	0	1	10	0	0	0	0	0	18	0	0	5
725	241	0	0	1	0	1	1	1	1	1	0	1	0	0	0	1	1	1	1	30	0	0	4	0	0	20	1	0	5
726	241	0	0	0	1	1	1	1	1	1	0	1	0	0	0	1	1	1	3	30	0	0	4	0	0	20	1	0	5
727	241	0	0	1	1	1	1	1	1	1	0	1	0	0	0	1	1	1	1	20	0	0	4	0	0	20	1	0	5
728	264	1	1	0	0	1	1	1	0	0	0	0	1	0	0	0	0	0	2	30	1	0	4	0	0	11	0	0	5
729	193	1	0	1	0	1	1	0	1	0	0	0	0	0	0	0	1	1	1	15	0	0	0	0	0	18	1	0	5
730	193	1	0	1	0	1	1	0	1	0	0	0	0	0	0	0	1	1	1	30	0	0	4	0	0	18	1	0	5
731	193	0	0	0	1	1	1	0	1	0	0	0	0	0	0	0	1	1	3	30	0	0	0	0	0	18	1	0	5
732	194	0	0	1	0	1	1	1	1	1	0	1	1	0	0	1	1	1	1	15	0	0	0	0	0	17	1	1	5
733	194	1	0	1	0	1	1	1	1	1	0	1	1	0	0	1	1	1	1	10	0	0	0	0	0	17	1	1	5
734	194	1	0	1	0	1	1	1	1	1	0	1	1	0	0	1	1	1	1	10	0	0	0	0	0	17	1	1	5
735	194	1	1	0	0	1	1	1	1	1	0	1	1	0	0	1	1	1	2	30	1	0	0	0	0	17	1	1	5
736	194	1	0	1	0	1	1	1	1	1	0	1	1	0	0	1	1	1	1	20	0	0	0	0	0	17	1	1	5
737	195	0	0	1	0	1	1	1	0	0	0	0	1	0	0	1	0	0	1	10	0	0	0	0	0	20	1	0	5
738	195	1	0	1	1	1	1	1	0	0	0	0	1	0	0	1	0	0	1	30	0	0	4	0	0	20	1	0	5
739	195	0	0	1	1	1	1	1	0	0	0	0	1	0	0	1	0	0	1	30	0	0	4	0	0	20	1	0	5
740	196	0	0	0	1	1	1	0	1	1	0	0	1	1	0	1	1	0	3	30	0	0	4	0	0	20	1	0	5
741	241	0	0	0	1	1	1	1	1	1	0	1	0	0	0	1	1	1	3	20	0	0	4	0	0	20	1	0	5
742	241	0	0	1	0	1	1	1	1	1	0	1	0	0	0	1	1	1	1	30	0	0	4	0	0	20	1	0	5
743	241	0	1	0	0	1	1	1	1	1	0	1	0	0	0	1	1	1	0	30	0	0	4	0	0	20	1	0	5
744	231	1	1	0	0	0	1	1	1	0	0	0	0	0	0	1	1	0	2	30	1	0	0	0	0	26	0	1	0
745	231	1	0	1	0	0	1	1	1	0	0	0	0	0	0	1	1	0	1	10	0	0	0	0	0	26	0	1	0
746	231	0	0	1	0	0	1	1	1	0	0	0	0	0	0	1	1	0	1	10	0	0	0	0	0	26	0	1	0
747	231	0	0	1	0	0	1	1	1	0	0	0	0	0	0	1	1	0	1	10	0	0	0	0	0	26	0	1	0
748	232	0	0	1	1	1	1	0	1	0	0	0	0	0	0	0	1	0	1	20	0	0	0	0	0	26	0	0	0
749	319	1	1	0	0	0	0	0	0	0	0	0	0	0	0	0	1	0	0	30	0	0	0	0	0	26	1	1	5
750	233	1	0	1	0	1	1	0	1	0	0	0	0	0	0	1	1	0	1	10	0	0	0	0	0	26	0	1	0
751	234	0	0	1	0	1	1	1	0	1	0	1	0	0	0	1	1	0	1	20	0	0	0	0	0	26	0	0	5
752	234	1	0	1	0	1	1	1	0	1	0	1	0	0	0	1	1	0	1	20	0	0	0	0	0	26	0	0	5
753	235	1	0	1	0	1	1	1	0	1	0	1	1	0	0	0	1	0	1	30	0	0	4	0	0	26	0	0	5
754	326	0	0	1	1	1	1	1	0	1	0	0	1	0	0	0	0	1	1	30	0	0	0	0	0	24	0	0	5
755	327	1	0	1	0	1	0	0	0	0	0	0	0	0	0	1	1	0	1	10	0	0	0	0	0	26	0	1	0
756	327	0	0	1	0	1	0	0	0	0	0	0	0	0	0	1	1	0	1	10	0	0	0	0	0	26	0	1	0
757	328	0	0	1	0	1	0	0	0	1	0	1	0	0	0	1	1	0	1	15	0	0	0	0	0	26	1	0	5
758	328	0	0	1	1	1	0	0	0	1	0	1	0	0	0	1	1	0	1	30	0	0	0	0	0	26	1	0	5
759	381	0	0	0	1	1	0	0	0	0	0	1	0	0	0	1	0	0	3	20	0	0	0	0	0	26	0	1	0
760	381	1	0	1	0	1	0	0	0	0	0	1	0	0	0	1	0	0	1	20	0	0	0	0	0	26	0	1	0
761	381	1	0	1	0	1	0	0	0	0	0	1	0	0	0	1	0	0	1	20	0	0	0	0	0	26	0	1	0
762	368	1	0	1	0	1	1	0	1	1	0	0	0	0	0	0	0	0	1	15	0	0	0	0	0	26	0	1	0
763	368	0	0	1	0	1	1	0	1	1	0	0	0	0	0	0	0	0	1	10	0	0	0	0	0	26	0	1	0
764	369	0	1	0	0	1	1	0	1	1	1	1	0	0	0	0	1	0	0	30	0	0	0	0	0	26	0	1	0
765	370	1	0	1	0	1	0	0	0	1	0	1	1	0	0	0	1	1	1	15	0	0	0	0	0	26	0	0	0
766	370	0	0	1	0	1	0	0	0	1	0	1	1	0	0	0	1	1	1	10	0	0	0	0	0	26	0	0	0
767	370	1	1	0	0	1	0	0	0	1	0	1	1	0	0	0	1	1	2	30	1	0	0	0	0	26	0	0	0
768	284	1	0	0	1	1	1	0	0	1	0	1	1	0	0	0	1	0	4	30	0	0	0	0	0	55	1	0	5
769	284	1	0	0	1	1	1	0	0	1	0	1	1	0	0	0	1	0	4	30	0	0	4	0	0	55	1	0	5
770	284	1	0	1	0	1	1	0	0	1	0	1	1	0	0	0	1	0	1	15	0	0	0	0	0	55	1	0	5
771	278	1	1	0	0	1	1	0	1	1	1	0	1	0	0	1	1	0	2	30	1	0	4	0	0	26	0	0	5
772	373	1	0	1	1	1	1	0	1	1	0	0	0	0	0	1	1	0	1	20	0	1	0	0	0	26	0	1	0
773	374	1	0	1	0	0	0	0	0	0	0	0	0	0	1	1	1	0	1	30	0	0	0	0	0	26	0	1	0
774	334	1	0	1	0	1	1	1	0	0	0	0	0	0	0	1	1	0	1	30	0	0	4	0	0	69	1	0	5
775	335	1	0	1	0	0	1	1	0	1	0	0	0	0	0	1	1	0	1	20	0	0	0	0	0	69	0	0	0
776	335	1	0	1	0	0	1	1	0	1	0	0	0	0	0	1	1	0	1	10	0	0	0	0	0	69	0	0	0
777	330	1	0	0	1	1	1	1	1	0	0	0	0	1	0	0	0	0	4	30	0	0		1	0	55	0	0	0
778	329	1	0	1	1	1	1	1	0	0	0	0	0	1	0	1	1	0	1	30	0	0	4	0	0	55	1	0	5
779	329	0	0	1	1	1	1	1	0	0	0	0	0	1	0	1	1	0	1	30	0	0	0	0	0	55	1	0	5
780	328	1	1	0	0	1	0	0	0	1	0	1	0	0	0	1	1	0	0	20	0	0	0	0	0	26	1	0	5
782	279	1	0	1	0	1	0	0	0	0	0	0	0	0	0	0	0	0	1	20	0	0	4	0	0	26	0	0	5
783	280	1	0	1	1	1	0	0	0	0	0	0	0	0	0	1	1	0	1	20	0	0	0	0	0	24	0	0	5
784	280	1	0	1	1	1	0	0	0	0	0	0	0	0	0	1	1	0	1	30	0	0	4	0	0	24	0	0	5
785	280	0	0	0	1	1	0	0	0	0	0	0	0	0	0	1	1	0	4	30	0	0	4	0	0	24	0	0	5
786	280	1	0	1	0	1	0	0	0	0	0	0	0	0	0	1	1	0	1	20	0	0	4	0	0	24	0	0	5
787	281	0	0	1	0	0	0	0	0	0	0	0	0	0	0	1	1	0	1	15	0	0	0	0	0	26	0	1	0
788	281	0	0	1	0	0	0	0	0	0	0	0	0	0	0	1	1	0	1	15	0	0	0	0	0	26	0	1	0
789	363	1	1	0	0	1	1	1	1	1	0	0	1	0	0	0	0	1	2	30	1	0	0	0	0	68	1	0	5
790	302	1	1	0	0	1	0	0	0	0	0	1	1	0	0	1	1	1	0	30	0	0	0	0	0	13	1	1	5
791	302	0	0	1	0	1	0	0	0	0	0	1	1	0	0	1	1	1	1	30	0	0	0	0	0	13	1	1	5
792	357	1	0	0	1	1	1	1	0	0	0	0	1	0	0	0	1	0	0	30	0	0	0	0	0	55	1	0	5
793	358	1	0	1	1	1	1	0	0	1	0	1	1	0	0	0	0	0	1	30	0	0	0	0	0	55	1	0	5
794	358	1	0	0	1	1	1	0	0	1	0	1	1	0	0	0	0	0	4	30	0	0	0	0	0	55	1	0	5
795	359	0	0	1	0	1	1	1	0	1	1	1	1	0	0	1	1	1	1	15	0	0	0	1	0	55	0	0	0
796	284	0	0	1	0	1	1	0	0	1	0	1	1	0	0	0	1	0	1	15	0	0	0	0	0	55	1	0	5
797	284	0	0	1	0	1	1	0	0	1	0	1	1	0	0	0	1	0	1	10	0	0	0	0	0	55	1	0	5
797	284	0	0	1	0	1	1	0	0	1	0	1	1	0	0	0	1	0	1	10	0	0	0	0	0	55	1	0	5
798	360	1	1	0	0	1	1	1	0	0	0	0	0	0	0	1	1	1	2	30	1	0	0	0	0	65	0	0	5
799	360	0	0	0	1	1	1	1	0	0	0	0	0	0	0	1	1	1	4	30	0	0	0	0	0	65	0	0	5
800	364	0	0	0	1	1	0	0	0	0	0	0	0	0	0	0	0	0	3	30	0	0	0	0	0	62	0	0	0
801	242	0	0	1	0	0	1	1	1	0	0	0	0	0	0	0	0	0	1	10	0	0	0	0	0	66	1	1	0
802	242	0	0	1	0	0	1	1	1	0	0	0	0	0	0	0	0	0	1	10	0	0	0	0	0	66	1	1	0
803	243	1	0	1	0	0	1	1	0	1	0	0	1	0	0	0	0	1	1	30	0	0	0	0	0	63	0	0	0
804	244	1	1	0	0	0	1	1	0	1	0	0	0	0	0	0	1	0	2	30	1	0	0	0	0	63	1	0	5
805	346	1	1	0	0	1	1	1	0	1	0	1	1	0	0	0	0	0	0	20	0	0	4	0	0	60	0	0	5
806	308	1	1	0	0	1	1	1	1	1	1	0	1	0	0	0	1	1	0	30	0	0	4	0	0	62	1	0	5
807	308	1	1	0	0	1	1	1	1	1	1	0	1	0	0	0	1	1	0	20	0	0	0	0	0	62	1	0	5
808	308	0	0	0	1	1	1	1	1	1	1	0	1	0	0	0	1	1	4	30	0	0	0	0	0	62	1	0	5
809	302	0	0	1	1	1	0	0	0	0	0	1	1	0	0	1	1	1	1	30	0	0	0	0	0	13	1	1	5
810	309	1	0	1	0	1	1	1	1	0	0	0	1	0	0	1	0	0	1	15	0	0	0	0	0	1	0	0	5
811	320	0	0	1	0	1	1	1	0	1	0	1	0	0	0	1	0	0	1	20	0	0	0	0	0	11	1	0	5
812	245	0	0	1	0	0	1	1	0	0	0	0	1	1	0	0	1	1	1	10	0	0	0	0	0	57	0	0	5
813	307	0	0	0	1	1	1	1	0	0	0	0	0	0	0	0	1	0	4	20	0	0	0	1	1	53	0	0	0
814	304	0	1	0	0	1	1	1	0	0	0	0	0	0	0	1	0	0	0	30	0	0	4	0	0	52	1	0	5
815	304	1	0	1	1	1	1	1	0	0	0	0	0	0	0	1	0	0	1	30	0	0	0	0	0	52	1	0	5
816	304	1	1	0	0	1	1	1	0	0	0	0	0	0	0	1	0	0	0	30	0	0	0	0	0	52	1	0	5
817	305	0	0	1	1	1	1	1	1	1	0	1	1	1	1	1	1	1	1	30	0	0	0	0	0	52	0	0	5
818	306	1	0	1	0	1	1	1	0	0	0	0	0	0	0	1	1	0	1	20	0	0	0	0	1	53	1	1	5
819	306	0	0	0	1	1	1	1	0	0	0	0	0	0	0	1	1	0	3	20	0	0	0	0	1	53	1	1	5
820	306	1	1	0	0	1	1	1	0	0	0	0	0	0	0	1	1	0	0	10	0	0	0	0	1	53	1	1	5
821	367	0	0	0	1	1	1	1	1	1	0	0	0	0	0	1	0	0	4	30	0	0	0	0	0	60	1	1	5
822	301	0	0	1	1	1	1	0	1	0	0	0	0	0	0	1	0	0	1	20	0	0	0	0	0	18	0	0	5
823	380	1	0	1	0	1	1	1	0	1	1	1	1	0	0	1	1	1	1	10	0	0	0	0	0	52	0	0	5
824	380	1	0	1	0	1	1	1	0	1	1	1	1	0	0	1	1	1	1	30	0	0	0	0	0	52	0	0	5
825	380	0	0	1	0	1	1	1	0	1	1	1	1	0	0	1	1	1	1	20	0	0	0	0	0	52	0	0	5
826	308	0	0	1	1	1	1	1	1	1	1	0	1	0	0	0	1	1	1	30	0	0	4	0	0	62	1	0	5
827	249	0	0	1	0	1	1	0	1	1	0	1	1	0	0	0	1	0	1	10	0	0	0	0	0	20	0	1	0
828	382	0	0	0	1	1	1	1	0	0	0	0	1	0	0	1	0	0	4	30	0	0	4	0	0	60	0	0	5
829	367	1	0	0	1	1	1	1	1	1	0	0	0	0	0	1	0	0	3	30	0	0	4	0	0	60	1	1	5
830	375	1	0	1	0	0	1	0	1	0	0	0	0	0	1	1	0	0	1	20	0	0	0	0	0	26	0	0	5
831	376	0	0	1	0	1	0	0	0	0	0	0	0	0	0	1	1	0	1	10	0	0	0	0	0	26	0	1	0
832	376	1	1	0	0	1	0	0	0	0	0	0	0	0	0	1	1	0	0	30	0	0	0	0	0	26	0	1	0
833	281	0	0	1	0	0	0	0	0	0	0	0	0	0	0	1	1	0	1	10	0	0	0	0	0	26	0	1	0
834	319	0	0	0	1	0	0	0	0	0	0	0	0	0	0	0	1	0	4	30	0	0	0	0	0	26	1	1	5
835	282	1	0	1	0	1	1	0	1	0	0	0	0	0	0	0	1	1	1	10	0	0	0	0	0	26	0	1	0
836	282	1	0	1	0	1	1	0	1	0	0	0	0	0	0	0	1	1	1	10	0	0	0	0	0	26	0	1	0
837	283	0	0	0	1	1	0	0	0	1	0	0	1	1	0	1	1	0	3	20	0	0	0	0	0	24	0	0	5
838	361	1	0	1	0	1	1	1	0	0	0	0	0	0	0	0	0	0	1	15	0	0	0	0	0	65	0	1	0
839	362	0	0	1	0	1	1	1	0	1	0	0	1	0	0	1	1	1	1	20	0	0	0	0	0	65	0	0	0
840	362	1	0	1	0	1	1	1	0	1	0	0	1	0	0	1	1	1	1	15	0	0	0	0	0	65	0	0	0
841	365	0	0	1	0	1	1	1	1	0	0	0	0	0	0	0	1	0	1	15	0	0	0	0	0	69	0	0	0
842	339	1	1	0	0	1	1	1	0	1	0	0	0	0	0	0	0	0	0	20	0	0	4	0	0	69	1	1	0
843	339	1	1	0	0	1	1	1	0	1	0	0	0	0	0	0	0	0	2	20	1	0	4	0	0	69	1	1	0
844	339	1	0	1	0	1	1	1	0	1	0	0	0	0	0	0	0	0	1	30	0	0	4	0	0	69	1	1	0
845	339	1	1	0	0	1	1	1	0	1	0	0	0	0	0	0	0	0	2	20	1	0	0	0	0	69	1	1	0
846	339	1	0	1	0	1	1	1	0	1	0	0	0	0	0	0	0	0	1	15	0	0	0	0	0	69	1	1	0
847	339	0	1	0	0	1	1	1	0	1	0	0	0	0	0	0	0	0	0	20	0	0	0	0	0	69	1	1	0
848	344	1	1	0	0	1	1	1	1	1	0	1	1	0	0	0	0	0	2	20	1	0	0	0	0	66	0	1	0
849	366	1	1	0	0	1	1	1	0	1	0	1	1	0	0	0	1	1	2	30	1	0	0	0	0	63	0	0	5
850	367	1	1	0	0	1	1	1	1	1	0	0	0	0	0	1	0	0	2	30	1	0	4	0	0	60	1	1	5
851	303	1	1	0	0	1	1	1	0	0	0	0	0	0	1	1	1	0		20		0	4	0	0	69	0	1	0
853	347	0	0	1	1	1	1	1	0	0	0	0	1	0	0	0	0	1	1	20	0	0	0	0	0	62	0	0	5
854	347	0	0	1	1	1	1	1	0	0	0	0	1	0	0	0	0	1	1	30	0	0	0	0	0	62	0	0	5
855	348	1	0	1	0	1	1	1	0	0	0	0	0	0	0	1	0	0	1	10	0	0	0	0	0	62	1	0	5
856	349	1	0	1	0	1	1	1	0	0	0	0	0	0	0	1	1	0	1	30	0	0	4	0	0	52	0	0	5
857	350	1	0	1	0	1	1	1	0	1	1	1	1	0	0	1	1	0	1	15	0	0	0	0	0	49	0	0	5
858	351	0	0	1	0	1	1	1	0	0	0	0	0	0	0	1	0	0	1	20	0	0	4	0	0	50	0	0	5
859	352	0	0	1	0	1	0	0	0	0	0	0	1	0	0	1	1	1	1	20	0	0	4	0	0	50	0	0	5
860	353	1	0	1	0	1	0	0	0	0	0	1	1	0	0	1	1	1	1	15	0	0	0	0	0	50	0	0	5
861	353	1	0	1	0	1	0	0	0	0	0	1	1	0	0	1	1	1	1	10	0	0	0	0	0	50	0	0	5
862	353	1	1	0	0	1	0	0	0	0	0	1	1	0	0	1	1	1	2	30	1	0	4	0	0	50	0	0	5
863	354	1	1	0	0	1	1	1	0	0	0	0	0	1	0	1	1	0	2	30	1	0	4	0	0	56	0	0	5
864	355	0	0	1	0	1	1	1	0	0	0	0	1	0	0	0	0	1	1	20	0	0	0	0	0	59	0	0	5
865	356	1	0	0	1	1	1	1	0	1	0	1	0	0	0	1	0	0	5	30	0	0		0	0	58	0	0	5
866	378	1	1	0	0	1	1	1	1	0	0	0	1	0	0	0	1	1	2	30	1	0	4	0	0	58	0	0	5
867	378	1	0	1	0	1	1	1	1	0	0	0	1	0	0	0	1	1	1	15	0	0	0	0	0	58	0	0	5
868	379	1	1	0	0	1	1	1	0	0	0	0	0	0	0	1	0	0	2	30	1	0	4	0	0	58	1	0	5
869	379	1	0	1	0	1	1	1	0	0	0	0	0	0	0	1	0	0	1	15	0	0	0	0	0	58	1	0	5
870	379	1	0	1	0	1	1	1	0	0	0	0	0	0	0	1	0	0	1	10	0	0	0	0	0	58	1	0	5
871	379	1	0	1	0	1	1	1	0	0	0	0	0	0	0	1	0	0	1	30	0	0	4	0	0	58	1	0	5
872	371	0	0	0	1	1	1	1	0	0	0	0	0	0	0	1	1	0	3	30	0	0	0	0	0	52	0	0	0
873	372	0	0	1	0	1	1	1	0	1	0	1	1	0	1	1	1	1	1	10	0	0	0	0	1	53	0	0	5
874	377	1	1	0	0	1	1	1	1	1	0	1	1	0	0	0	1	0	2	30	1	0	4	0	0	51	1	0	5
875	377	0	0	1	0	1	1	1	1	1	0	1	1	0	0	0	1	0	1	15	0	0	0	0	0	51	1	0	5
876	377	1	0	0	1	1	1	1	1	1	0	1	1	0	0	0	1	0	5	30	0	0	4	0	0	51	1	0	5
877	416	1	0	1	0	1	1	1	0	0	0	0	1	0	0	0	1	0	1	15	0	0	0	0	0	51	0	0	0
878	417	1	0	1	0	1	1	1	0	1	0	1	1	0	0	1	1	0	1	10	0	0	0	0	0	51	0	0	5
879	336	1	0	1	1	1	1	1	1	0	0	0	1	0	0	0	0	0	1	30	0	0	0	0	0	66	0	1	0
880	380	1	0	1	0	1	1	1	0	1	1	1	1	0	0	1	1	1	1	10	0	0	0	0	0	52	0	0	5
881	337	1	0	1	1	1	1	1	0	0	0	0	0	0	0	0	0	0	1	30	0	0	0	0	0	63	0	0	0
882	337	1	0	1	0	1	1	1	0	0	0	0	0	0	0	0	0	0	1	10	0	0	0	0	0	63	0	0	0
883	337	1	0	1	0	1	1	1	0	0	0	0	0	0	0	0	0	0	1	10	0	0	0	0	0	63	0	0	0
884	338	0	0	1	0	1	1	1	1	0	0	0	0	0	0	1	1	0	1	10	0	0	0	0	0	65	0	1	0
885	340	1	1	0	0	1	0	0	0	0	0	0	1	0	0	1	1	1	0	30	0	0	0	0	0	52	0	0	5
886	342	1	0	1	0	1	1	1	1	0	0	0	0	0	0	1	1	1	1	20	0	0	0	0	0	56	0	0	5
887	343	1	0	1	0	1	1	1	0	0	0	0	1	0	0	0	0	0	1	30	0	0	4	0	0	59	0	0	5
888	345	1	1	0	0	1	1	1	0	1	1	1	0	0	0	0	0	0	2	30	1	0	4	0	0	58	1	1	0
889	401	0	0	1	0	1	1	1	0	0	0	0	0	0	0	0	0	0	1	30	0	0	4	0	0	58	0	0	5
890	401	0	0	1	0	1	1	1	0	0	0	0	0	0	0	0	0	0	1	20	0	0	4	0	0	58	0	0	5
891	345	0	0	1	0	1	1	1	0	1	1	1	0	0	0	0	0	0	1	15	0	0	0	0	0	58	1	1	0
892	345	0	0	0	1	1	1	1	0	1	1	1	0	0	0	0	0	0	3	30	0	0	0	0	0	58	1	1	0
893	401	0	0	0	1	1	1	1	0	0	0	0	0	0	0	0	0	0	4	30	0	0	4	0	0	58	0	0	5
894	402	0	0	1	0	1	1	1	1	1	0	0	1	0	0	0	1	0	1	10	0	0	0	0	0	52	1	1	5
895	402	1	0	0	1	1	1	1	1	1	0	0	1	0	0	0	1	0	3	30	0	0	4	0	0	52	1	1	5
896	403	1	0	1	0	1	1	1	1	1	0	0	1	0	0	0	1	0	1	30	0	0	0	1	1	53	0	1	0
897	404	1	0	0	1	1	1	1	1	1	0	1	1	0	0	0	0	0	3	30	0	0	0	0	0	54	0	0	5
898	404	0	0	1	0	1	1	1	1	1	0	1	1	0	0	0	0	0	1	30	0	0	0	0	0	54	0	0	5
899	405	0	0	1	0	1	1	1	0	0	0	0	1	0	0	1	1	1	1	30	0	0	4	0	0	48	0	0	0
900	406	1	0	1	0	1	1	1	1	1	0	0	1	0	0	1	1	0	1	20	0	0	0	0	0	48	0	0	5
901	406	1	0	1	0	1	1	1	1	1	0	0	1	0	0	1	1	0	1	10	0	0	0	0	0	48	0	0	5
902	416	0	0	0	1	1	1	1	0	0	0	0	1	0	0	0	1	0	3	30	0	0	0	0	0	51	0	0	0
903	417	1	1	0	0	1	1	1	0	1	0	1	1	0	0	1	1	0	2	30	1	0	4	0	0	51	0	0	5
904	407	0	0	1	0	1	1	1	0	1	1	1	1	0	0	1	1	1	1	20	0	0	0	0	0	47	1	0	5
905	408	1	0	1	0	1	1	1	1	1	1	1	1	0	0	1	1	1	1	15	0	0	0	0	0	47	1	0	5
906	408	1	0	1	0	1	1	1	1	1	1	1	1	0	0	1	1	1	1	20	0	0	0	0	0	47	1	0	5
907	408	0	0	1	0	1	1	1	1	1	1	1	1	0	0	1	1	1	1	15	0	0	0	0	0	47	1	0	5
908	402	0	0	1	0	1	1	1	1	1	0	0	1	0	0	0	1	0	1	10	0	0	0	0	0	52	1	1	5
909	402	0	0	1	0	1	1	1	1	1	0	0	1	0	0	0	1	0	1	15	0	0	0	0	0	52	1	1	5
910	410	0	0	1	0	1	1	1	0	1	0	0	1	0	0	1	1	0	1	30	0	0	4	0	0	24	0	0	5
911	410	0	0	1	0	1	1	1	0	1	0	0	1	0	0	1	1	0	1	10	0	0	0	0	0	24	0	0	5
912	411	1	0	1	0	1	1	1	0	1	1	1	1	0	0	1	1	1	1	30	0	0	4	1	0	24	0	0	5
913	412	1	0	1	0	1	1	1	0	0	0	0	1	0	0	1	1	1	1	30	0	0	4	0	0	5	1	0	5
914	49	1	0	1	0	1	1	1	0	0	0	0	0	0	0	1	0	0	1	20	0	0		0	0	34	1	0	5
915	409	1	0	1	1	1	1	1	1	1	0	0	1	0	0	1	1	0	3	30	0	0	4	0	0	34	1	0	5
916	284	0	0	0	1	1	1	0	0	1	0	1	1	0	0	0	1	0	3	30	0	0	4	0	0	55	1	0	5
917	418	1	0	1	0	1	1	1	0	0	0	0	1	0	0	0	0	1	1	20	0	0	0	0	0	47	1	1	5
918	418	1	0	1	0	1	1	1	0	0	0	0	1	0	0	0	0	1	1	10	0	0	0	0	0	47	1	1	5
919	419	1	0	1	0	1	1	1	0	0	0	1	0	0	0	0	1	0	1	10	0	0		0	0	47	0	1	0
920	708	0	1	0	0	1	1	1	0	0	0	0	1	0	0	0	1	0	0	30	0	0	4	0	0	82	0	0	0
921	420	1	0	1	1	1	1	1	0	1	0	1	1	0	0	0	1	0	1	30	0	0	0	0	0	47	0	0	5
922	348	0	0	1	0	1	1	1	0	0	0	0	0	0	0	1	0	0	1	20	0	0	0	0	0	62	1	0	5
923	423	1	1	0	0	1	0	0	0	0	0	0	0	0	0	0	0	0	2	30	1	0	4	0	1	53	0	1	0
924	423	0	0	1	0	1	0	0	0	0	0	0	0	0	0	0	0	0	1	10	0	0	0	0	1	53	0	1	0
925	352	0	0	1	0	1	0	0	0	0	0	0	1	0	0	1	1	1	1	10	0	0	0	0	0	50	0	0	5
926	352	0	0	1	0	1	0	0	0	0	0	0	1	0	0	1	1	1	1	15	0	0	0	0	0	50	0	0	5
927	421	0	1	0	0	1	1	1	0	0	0	0	1	0	0	0	0	0	2	30	1	0	0	0	0	24	0	0	0
928	422	0	0	1	1	1	1	1	0	0	0	0	1	0	0	1	1	1	1	30	0	0	4	0	0	24	0	0	0
929	428	0	0	1	1	0	1	1	0	0	0	0	0	0	0	1	0	0	1	30	0	0	0	0	0	4	0	0	0
930	422	1	0	1	1	1	1	1	0	0	0	0	1	0	0	1	1	1	1	30	0	0	0	0	0	24	0	0	0
931	424	0	0	1	0	1	1	0	1	1	0	1	1	0	0	1	1	0	1	20	0	0	0	0	0	24	0	0	0
932	425	0	0	1	1	1	1	1	0	0	0	1	0	0	0	1	0	0	1	30	0	0	0	0	0	24	0	0	5
933	425	0	0	1	1	1	1	1	0	0	0	1	0	0	0	1	0	0	1	30	0	0	0	0	0	24	0	0	5
934	426	1	0	0	1	1	1	1	1	0	0	0	1	0	0	1	1	1	3	30	0	0	0	0	0	24	0	0	5
935	426	1	0	1	0	1	1	1	1	0	0	0	1	0	0	1	1	1	1	10	0	0	0	0	0	24	0	0	5
936	427	1	0	1	0	1	1	0	1	0	0	1	1	0	0	1	1	0	1	15	0	0	0	0	0	4	1	0	5
937	427	0	1	0	0	1	1	0	1	0	0	1	1	0	0	1	1	0	2	10	1	0		0	0	4	1	0	5
938	427	0	0	1	0	1	1	0	1	0	0	1	1	0	0	1	1	0	1	20	0	0	0	0	0	4	1	0	5
939	428	1	0	1	0	0	1	1	0	0	0	0	0	0	0	1	0	0	1	30	0	0	4	0	0	4	0	0	0
940	428	0	0	0	1	0	1	1	0	0	0	0	0	0	0	1	0	0	3	30	0	0	0	0	0	4	0	0	0
942	730	1	0	1	0	1	1	0	1	1	0	0	1	0	0	1	0	0	1	15	0	0	0	0	0	34	0	0	5
943	730	1	1	0	0	1	1	0	1	1	0	0	1	0	0	1	0	0	2	20	1	0	0	0	0	34	0	0	5
944	429	1	0	0	1	1	1	1	0	0	0	0	0	0	0	1	0	0	3	30	0	0	0	0	0	32	0	0	5
945	409	0	0	1	0	1	1	1	1	1	0	0	1	0	0	1	1	0	1	10	0	0	0	0	0	34	1	0	5
946	357	1	0	1	0	1	1	1	0	0	0	0	1	0	0	0	1	0	1	10	0	0	0	0	0	55	1	0	5
947	357	1	0	1	1	1	1	1	0	0	0	0	1	0	0	0	1	0	1	30	0	0	0	0	0	55	1	0	5
948	417	0	0	1	0	1	1	1	0	1	0	1	1	0	0	1	1	0	1	15	0	0	0	0	0	51	0	0	5
949	197	1	0	1	0	1	1	1	1	0	0	0	1	0	0	1	0	1	1	20	0	0	0	0	0	48	0	0	0
950	430	0	0	1	0	1	1	1	0	0	0	0	0	0	0	1	0	0	1	15	0	0	0	0	0	48	0	0	5
951	406	0	0	1	1	1	1	1	1	1	0	0	1	0	0	1	1	0	1	30	0	0	4	0	0	48	0	0	5
952	409	0	0	1	0	1	1	1	1	1	0	0	1	0	0	1	1	0	1	10	0	0	0	0	0	34	1	0	5
953	412	1	0	1	0	1	1	1	0	0	0	0	1	0	0	1	1	1	1	10	0	0	0	0	0	5	1	0	5
954	452	1	0	1	0	1	1	1	0	1	0	0	1	0	0	0	1	0	1	10	0	0	0	0	0	34	0	0	5
955	409	1	0	1	1	1	1	1	1	1	0	0	1	0	0	1	1	0	1	30	0	0	4	0	0	34	1	0	5
956	409	1	0	0	1	1	1	1	1	1	0	0	1	0	0	1	1	0	4	30	0	0	4	0	0	34	1	0	5
957	414	1	0	1	0	1	1	1	1	1	0	1	1	0	0	1	1	0	1	15	0	0	0	0	0	35	0	0	5
958	414	1	0	1	1	1	1	1	1	1	0	1	1	0	0	1	1	0	3	30	0	0	4	0	0	35	0	0	5
959	415	0	0	1	0	1	1	1	1	1	0	1	1	0	0	0	1	0	1	15	0	0	0	0	0	34	0	0	0
960	463	1	0	1	0	1	1	1	1	1	1	1	1	0	0	0	0	0	1	20	0	0	4	0	0	34	0	0	0
961	55	1	0	1	0	1	1	1	1	1	0	0	1	0	0	1	1	1	1	10	0	0	0	0	0	35	1	1	5
962	32	1	0	0	1	1	1	1	1	1	0	0	0	0	0	0	0	0	4	30	0	0	0	0	0	34	1	0	5
963	32	1	0	1	0	1	1	1	1	1	0	0	0	0	0	0	0	0	1	10	0	0	0	0	0	34	1	0	5
964	31	0	0	0	1	1	1	1	0	0	0	1	1	0	0	1	1	1	3	30	0	0	0	0	0	34	0	0	5
965	409	1	0	1	0	1	1	1	1	1	0	0	1	0	0	1	1	0	1	10	0	0	0	0	0	34	1	0	5
966	381	0	0	1	0	1	0	0	0	0	0	1	0	0	0	1	0	0	1	20	0	0	0	0	0	26	0	1	0
967	381	0	0	1	0	1	0	0	0	0	0	1	0	0	0	1	0	0	1	15	0	0	0	0	0	26	0	1	0
968	438	0	0	1	0	1	1	0	1	1	0	1	1	0	0	0	1	0	1	10	0	0	0	0	0	9	0	0	5
969	438	1	0	1	0	1	1	0	1	1	0	1	1	0	0	0	1	0	1	10	0	0	0	0	0	9	0	0	5
970	439	0	0	1	0	1	0	0	0	1	0	0	1	0	0	0	1	0	1	10	0	0	0	0	0	9	0	0	5
971	439	1	0	1	0	1	0	0	0	1	0	0	1	0	0	0	1	0	1	10	0	0	0	0	0	9	0	0	5
972	440	1	0	1	0	1	1	1	0	1	1	1	1	0	0	0	1	0	1	15	0	0	0	0	0	9	0	0	5
973	440	1	0	1	0	1	1	1	0	1	1	1	1	0	0	0	1	0	1	20	0	0	0	0	0	9	0	0	5
974	441	0	0	1	1	1	1	1	0	0	0	0	1	0	0	1	1	0	1	30	0	0	0	0	0	9	0	0	5
975	441	1	0	1	0	1	1	1	0	0	0	0	1	0	0	1	1	0	1	15	0	0	0	0	0	9	0	0	5
976	442	0	0	0	1	1	1	1	0	0	0	0	0	0	0	1	0	0	4	30	0	0	0	0	0	9	0	1	0
977	442	1	1	0	0	1	1	1	0	0	0	0	0	0	0	1	0	0	2	30	1	0	0	0	0	9	0	1	0
978	443	1	1	0	0	1	1	1	0	0	0	0	0	0	0	0	0	0	2	30	1	0	4	0	0	9	0	1	0
979	444	0	0	1	0	1	1	1	0	1	0	0	0	0	0	0	1	0	1	20	0	0	0	0	0	9	0	0	0
980	445	1	0	1	0	1	1	1	0	1	0	0	1	0	0	1	1	1	1	20	0	0	4	0	0	9	0	0	5
981	447	1	0	0	1	1	1	1	0	0	0	0	0	0	0	1	1	0	3	30	0	0	0	0	0	33	0	0	5
982	447	0	0	1	0	1	1	1	0	0	0	0	0	0	0	1	1	0	1	10	0	0	0	0	0	33	0	0	5
983	448	0	0	1	0	1	1	1	0	0	0	0	1	0	0	0	1	1	1	10	0	0	0	0	0	10	0	0	5
984	449	0	0	1	0	1	0	0	0	1	1	1	0	0	0	1	1	0	1	15	0	0	0	0	0	8	1	1	5
985	450	0	0	1	0	1	1	0	1	0	0	0	0	0	0	1	1	0	1	10	0	0	0	0	0	8	0	1	0
986	450	0	0	1	0	1	1	0	1	0	0	0	0	0	0	1	1	0	1	20	0	0	0	0	0	8	0	1	0
987	450	0	0	1	0	1	1	0	1	0	0	0	0	0	0	1	1	0	1	15	0	0	0	0	0	8	0	1	0
988	450	0	1	0	0	1	1	0	1	0	0	0	0	0	0	1	1	0	0	20	0	0	0	0	0	8	0	1	0
989	341	0	0	1	0	1	1	1	0	0	0	0	0	0	0	0	0	0	1	10	0	0	0	1	0	52	0	0	5
990	455	1	0	1	0	1	0	0	0	0	0	0	1	0	0	1	0	1	1	30	0	0	4	0	0	8	0	0	5
991	463	1	0	1	0	1	1	1	1	1	1	1	1	0	0	0	0	0	1	20	0	0	0	0	0	34	0	0	0
992	453	1	0	1	0	1	1	1	0	0	0	0	1	0	0	0	0	1	1	15	0	0	0	0	0	8	0	0	5
993	454	1	1	0	0	1	1	0	1	0	0	0	1	0	0	1	1	1	0	30	0	0	4	0	0	8	0	0	5
994	431	0	0	1	1	1	1	1	0	1	0	1	1	0	0	0	0	0	1	30	0	0	4	0	0	24	0	0	5
995	432	1	0	1	0	1	1	1	0	0	0	1	1	0	0	0	0	1	1	30	0	0	4	0	0	24	0	0	5
996	433	0	0	1	0	1	1	1	1	0	0	1	1	0	0	1	1	0	1	10	0	0	0	0	0	24	0	0	5
997	434	0	0	1	0	1	0	0	0	0	0	0	0	0	0	0	1	0	1	15	0	0	0	0	0	24	0	0	5
998	435	1	0	1	0	1	1	0	0	0	0	0	1	0	0	1	0	1	1	20	0	0	0	0	0	29	0	0	0
999	451	0	0	1	1	1	1	1	1	1	1	1	1	0	0	0	0	0	1	30	0	0	0	0	0	29	0	0	5
1000	190	1	0	1	0	1	1	1	1	1	0	1	0	0	0	1	0	1	1	15	0	0	0	0	0	32	1	0	5
1001	190	1	0	1	0	1	1	1	1	1	0	1	0	0	0	1	0	1	1	30	0	0	0	0	0	32	1	0	5
1002	190	0	0	1	0	1	1	1	1	1	0	1	0	0	0	1	0	1	1	15	0	0	0	0	0	32	1	0	5
1003	89	0	0	1	0	1	1	1	1	1	0	1	1	0	0	1	1	0	1	20	0	0	0	0	0	35	1	0	5
1004	89	0	0	1	0	1	1	1	1	1	0	1	1	0	0	1	1	0	1	30	0	0	0	0	0	35	1	0	5
1005	436	0	0	1	1	1	1	1	0	0	0	0	0	0	0	0	0	0	1	30	0	0	0	0	0	29	0	0	0
1006	437	1	1	0	0	1	1	1	0	1	0	0	1	0	0	1	0	0	2	30	1	0	0	0	0	30	0	0	5
1007	429	1	0	1	0	1	1	1	0	0	0	0	0	0	0	1	0	0	1	10	0	0	0	0	0	32	0	0	5
1008	456	1	0	1	0	1	1	0	1	0	0	0	1	1	0	0	1	1	1	10	0	0	0	0	0	8	1	0	5
1009	456	0	0	1	0	1	1	0	1	0	0	0	1	1	0	0	1	1	1	10	0	0	0	0	0	8	1	0	5
1010	456	0	0	1	0	1	1	0	1	0	0	0	1	1	0	0	1	1	1	15	0	0	0	0	0	8	1	0	5
1011	456	1	0	0	1	1	1	0	1	0	0	0	1	1	0	0	1	1	4	30	0	0	0	0	0	8	1	0	5
1012	457	1	0	1	0	1	1	0	0	0	0	0	1	0	0	0	0	1	1	10	0	0	0	0	0	8	0	0	5
1013	457	1	1	0	0	1	1	0	0	0	0	0	1	0	0	0	0	1	2	30	1	0	0	0	0	8	0	0	5
1014	458	0	0	1	0	1	1	0	1	0	0	0	0	0	0	0	0	0	1	30	0	0	4	0	0	8	0	1	0
1015	458	0	0	1	1	1	1	0	1	0	0	0	0	0	0	0	0	0	1	30	0	0	4	0	0	8	0	1	0
1016	461	0	0	1	0	1	0	0	0	0	0	1	0	0	0	0	0	0	1	15	0	0	0	0	0	8	0	0	5
1017	461	0	0	1	0	1	0	0	0	0	0	1	0	0	0	0	0	0	1	15	0	0	0	0	0	8	0	0	5
1018	461	1	1	0	0	1	0	0	0	0	0	1	0	0	0	0	0	0	0	20	0	0	4	0	0	8	0	0	5
1019	461	0	0	1	0	1	0	0	0	0	0	1	0	0	0	0	0	0	1	10	0	0	0	0	0	8	0	0	5
1020	461	0	0	1	0	1	0	0	0	0	0	1	0	0	0	0	0	0	1	15	0	0	0	0	0	8	0	0	5
1021	446	1	0	1	0	1	0	0	0	1	1	1	1	0	0	0	1	0	1	20	0	0	0	0	0	10	0	0	5
1022	446	0	0	0	1	1	0	0	0	1	1	1	1	0	0	0	1	0	4	30	0	0	0	0	0	10	0	0	5
1023	446	0	0	0	1	1	0	0	0	1	1	1	1	0	0	0	1	0	4	30	0	0	0	0	0	10	0	0	5
1024	446	0	0	1	0	1	0	0	0	1	1	1	1	0	0	0	1	0	1	10	0	0	0	0	0	10	0	0	5
1025	462	1	0	1	0	1	0	0	0	0	0	0	0	0	0	0	0	0	1	10	0	0	0	0	0	8	0	0	0
1026	462	1	0	1	0	1	0	0	0	0	0	0	0	0	0	0	0	0	1	15	0	0	0	0	0	8	0	0	0
1027	462	1	0	1	0	1	0	0	0	0	0	0	0	0	0	0	0	0	1	10	0	0	0	0	0	8	0	0	0
1028	462	0	0	1	0	1	0	0	0	0	0	0	0	0	0	0	0	0	1	10	0	0	0	0	0	8	0	0	0
1029	464	1	0	1	0	1	0	0	0	1	0	1	0	0	0	0	1	0	1	15	0	0	0	0	0	8	0	0	5
1030	464	1	0	0	1	1	0	0	0	1	0	1	0	0	0	0	1	0	5	30	0	0	0	0	0	8	0	0	5
1031	465	1	0	1	0	1	0	0	0	1	0	1	1	0	0	1	1	1	1	30	0	0	4	0	0	8	0	0	5
1032	465	1	0	1	0	1	0	0	0	1	0	1	1	0	0	1	1	1	1	10	0	0	0	0	0	8	0	0	5
1033	466	0	0	0	1	1	0	0	0	0	0	0	1	0	0	1	1	1	3	30	0	0	4	0	0	8	1	1	5
1034	466	1	0	1	0	1	0	0	0	0	0	0	1	0	0	1	1	1	1	15	0	0	0	0	0	8	1	1	5
1035	466	1	1	0	0	1	0	0	0	0	0	0	1	0	0	1	1	1	0	20	0	0	0	0	0	8	1	1	5
1036	466	0	0	1	1	1	0	0	0	0	0	0	1	0	0	1	1	1	1	30	0	0	0	0	0	8	1	1	5
1037	466	1	0	1	0	1	0	0	0	0	0	0	1	0	0	1	1	1	1	10	0	0	0	0	0	8	1	1	5
1038	466	0	0	1	0	1	0	0	0	0	0	0	1	0	0	1	1	1	1	15	0	0	0	0	0	8	1	1	5
1039	467	0	0	1	0	1	0	0	0	0	0	0	1	0	0	1	1	1	1	15	0	0	0	0	0	8	0	0	5
1040	468	1	0	1	0	1	0	0	0	0	0	0	1	0	0	1	1	1	1	10	0	0	0	0	0	8	0	0	5
1041	468	1	0	0	1	1	0	0	0	0	0	0	1	0	0	1	1	1	4	30	0	0	0	0	0	8	0	0	5
1042	468	1	0	1	0	1	0	0	0	0	0	0	1	0	0	1	1	1	1	10	0	0	0	0	0	8	0	0	5
1043	470	1	0	1	0	1	1	1	0	1	1	0	1	0	0	0	1	0	1	15	0	0	0	0	0	5	1	0	5
1044	469	1	0	0	1	1	1	0	1	1	0	0	1	1	0	0	1	0	4	30	0	0	0	0	0	5	0	0	5
1045	469	1	1	0	0	1	1	0	1	1	0	0	1	1	0	0	1	0	0	30	0	0	0	0	0	5	0	0	5
1046	471	1	0	1	0	1	0	0	0	0	0	0	0	0	0	1	1	0	1	10	0	0	0	0	0	9	0	0	0
1047	471	1	0	1	0	1	0	0	0	0	0	0	0	0	0	1	1	0	1	10	0	0	0	0	0	9	0	0	0
1048	472	0	0	0	1	1	0	0	0	0	0	0	1	0	0	0	0	1	3	30	0	0	0	0	0	9	0	0	5
1049	489	0	0	1	0	1	1	1	0	0	0	0	0	0	0	1	1	0	1	10	0	0	0	0	0	9	0	0	5
1050	489	1	0	1	0	1	1	1	0	0	0	0	0	0	0	1	1	0	1	20	0	0	0	0	0	9	0	0	5
1051	489	1	0	1	0	1	1	1	0	0	0	0	0	0	0	1	1	0	1	20	0	0	0	0	0	9	0	0	5
1052	489	0	0	1	0	1	1	1	0	0	0	0	0	0	0	1	1	0	1	15	0	0	0	0	0	9	0	0	5
1053	473	1	0	1	0	1	1	1	1	1	1	1	1	0	0	0	1	0	1	20	0	0	0	0	1	67	0	0	5
1054	473	1	1	0	0	1	1	1	1	1	1	1	1	0	0	0	1	0	2	30	1	0	0	0	1	67	0	0	5
1055	494	1	1	0	0	1	1	1	1	0	0	0	1	0	0	0	0	0	2	30	1	0	0	1	1	67	0	0	5
1056	495	1	1	0	0	1	1	1	1	1	0	0	1	0	0	1	0	0	2	30	1	0	0	0	0	59	0	0	0
1057	498	1	1	0	0	1	1	1	1	1	0	1	0	0	0	1	0	1	2	30	1	0	0	0	0	59	1	0	5
1058	498	0	0	0	1	1	1	1	1	1	0	1	0	0	0	1	0	1	3	20	0	0	0	0	0	59	1	0	5
1059	458	0	0	1	0	1	1	0	1	0	0	0	0	0	0	0	0	0	1	30	0	0	0	0	0	8	0	1	0
1060	458	0	0	1	0	1	1	0	1	0	0	0	0	0	0	0	0	0	1	30	0	0	4	0	0	8	0	1	0
1061	458	0	0	1	0	1	1	0	1	0	0	0	0	0	0	0	0	0	1	30	0	0	4	0	0	8	0	1	0
1062	485	1	1	0	0	1	0	0	0	0	0	0	1	0	0	0	0	0	2	10	1	0	0	0	0	6	1	0	5
1063	485	1	0	1	0	1	0	0	0	0	0	0	1	0	0	0	0	0	1	15	0	0	0	0	0	6	1	0	5
1064	485	0	0	1	0	1	0	0	0	0	0	0	1	0	0	0	0	0	1	15	0	0	0	0	0	6	1	0	5
1065	470	0	0	1	0	1	1	1	0	1	1	0	1	0	0	0	1	0	1	15	0	0	0	0	0	5	1	0	5
1066	485	1	0	1	0	1	0	0	0	0	0	0	1	0	0	0	0	0	1	10	0	0	0	0	0	6	1	0	5
1067	485	1	1	0	0	1	0	0	0	0	0	0	1	0	0	0	0	0	2	30	1	0	0	0	0	6	1	0	5
1068	470	1	0	1	0	1	1	1	0	1	1	0	1	0	0	0	1	0	1	10	0	0	0	0	0	5	1	0	5
1069	459	1	0	1	0	1	1	1	1	0	0	0	1	0	0	1	0	1	1	15	0	0	0	0	0	2	0	0	5
1070	460	0	0	1	0	1	1	1	1	0	0	0	1	0	0	0	1	1	1	20	0	0	0	1	0	2	0	0	5
1071	486	0	0	1	0	1	1	1	0	0	0	0	1	0	0	1	0	0	1	15	0	0	0	0	0	10	0	0	5
1072	487	0	0	1	0	1	1	1	0	0	0	0	1	0	0	1	0	0	1	20	0	0	0	0	0	33	0	0	0
1073	439	1	0	1	0	1	0	0	0	1	0	0	1	0	0	0	1	0	1	15	0	0	0	0	0	9	0	0	5
1074	498	1	0	0	1	1	1	1	1	1	0	1	0	0	0	1	0	1	3	30	0	0	0	0	0	59	1	0	5
1075	475	1	0	1	0	1	0	0	0	0	0	0	1	0	0	1	1	0	1	15	0	0	0	0	0	8	0	0	5
1076	475	0	0	1	0	1	0	0	0	0	0	0	1	0	0	1	1	0	1	10	0	0	0	0	0	8	0	0	5
1077	475	1	0	0	1	1	0	0	0	0	0	0	1	0	0	1	1	0	4	30	0	0	4	0	0	8	0	0	5
1078	476	1	1	0	0	1	1	1	1	1	0	0	1	0	0	1	0	1	0	30	0	0	4	1	1	67	1	0	5
1079	479	1	0	1	0	1	1	1	0	1	0	1	0	0	0	0	0	0	1	30	0	0	4	0	0	58	0	0	5
1080	481	1	0	1	0	1	1	1	0	0	0	0	1	0	0	1	0	0	1	10	0	0	0	0	0	61	0	0	5
1081	474	0	0	1	0	1	1	1	1	0	0	0	0	0	0	0	1	0	1	10	0	0	0	0	0	59	0	0	0
1082	474	1	1	0	0	1	1	1	1	0	0	0	0	0	0	0	1	0	2	30	1	0	4	0	0	59	0	0	0
1083	490	0	0	1	0	1	1	0	1	0	1	1	0	0	0	1	1	0	1	10	0	0	0	0	0	2	0	0	0
1084	490	0	0	1	0	1	1	0	1	0	1	1	0	0	0	1	1	0	1	20	0	0	0	0	0	2	0	0	0
1085	484	1	1	0	0	1	1	1	0	1	0	1	1	0	0	0	0	0	2	30	1	1	0	0	0	61	1	1	0
1086	484	1	0	1	0	1	1	1	0	1	0	1	1	0	0	0	0	0	1	10	0	1	0	0	0	61	1	1	0
1087	483	1	0	1	0	1	1	1	0	0	0	0	0	0	0	1	0	0	1	20	0	0	0	0	0	61	0	0	0
1088	482	1	0	0	1	1	1	1	1	0	0	0	1	0	0	0	0	0	1	30	0	0	0	0	0	64	0	0	5
1089	498	0	0	0	1	1	1	1	1	1	0	1	0	0	0	1	0	1	5	30	0	0	0	0	0	59	1	0	5
1090	498	0	0	1	0	1	1	1	1	1	0	1	0	0	0	1	0	1	1	20	0	0	0	0	0	59	1	0	5
1091	477	1	1	0	0	1	1	1	1	0	0	0	1	0	0	1	1	1	2	30	1	0	4	0	0	59	0	0	5
1092	477	0	0	0	1	1	1	1	1	0	0	0	1	0	0	1	1	1	3	30	0	0	0	0	0	59	0	0	5
1093	477	0	0	1	0	1	1	1	1	0	0	0	1	0	0	1	1	1	1	10	0	0	0	0	0	59	0	0	5
1094	477	1	0	1	0	1	1	1	1	0	0	0	1	0	0	1	1	1	1	10	0	0	0	0	0	59	0	0	5
1095	492	1	0	1	0	1	1	1	0	0	0	1	0	0	0	0	1	0	1	10	0	0	0	0	0	59	0	0	5
1096	492	1	0	1	0	1	1	1	0	0	0	1	0	0	0	0	1	0	1	30	0	0	4	0	0	59	0	0	5
1097	499	1	1	0	0	1	1	0	1	1	0	1	1	0	0	0	0	0	2	30	1	0	4	1	0	59	0	0	5
1098	499	0	0	0	1	1	1	0	1	1	0	1	1	0	0	0	0	0	4	30	0	0	4	1	0	59	0	0	5
1099	499	0	0	1	0	1	1	0	1	1	0	1	1	0	0	0	0	0	1	10	0	0	0	1	0	59	0	0	5
1100	497	1	0	1	0	1	1	1	0	1	0	1	1	0	0	1	1	0	1	20	0	0	0	0	0	59	0	0	5
1101	519	0	0	1	1	1	1	1	1	1	0	1	1	0	0	0	1	0	1	30	0	0	0	0	0	61	0	0	0
1102	507	1	0	1	0	1	1	1	0	0	0	0	0	0	0	0	1	0	1	10	0	0	0	0	0	60	0	0	0
1103	502	1	1	0	0	1	1	1	1	0	0	0	0	0	0	0	0	0	2	30	1	0	0	0	0	61	0	0	5
1104	502	1	0	1	0	1	1	1	1	0	0	0	0	0	0	0	0	0	1	10	0	0	0	0	0	61	0	0	5
1105	502	1	0	1	0	1	1	1	1	0	0	0	0	0	0	0	0	0	1	15	0	0	0	0	0	61	0	0	5
1106	496	1	1	0	0	1	1	1	1	1	0	1	1	0	0	0	1	0	2	30	1	0	4	1	0	59	0	0	5
1107	496	1	0	0	1	1	1	1	1	1	0	1	1	0	0	0	1	0	2	30	1	0	4	1	0	59	0	0	5
1108	493	0	0	1	0	1	1	1	0	0	0	0	1	0	0	1	0	0	1	15	0	0	0	0	0	59	0	0	5
1109	479	1	0	0	1	1	1	1	0	1	0	1	0	0	0	0	0	0	3	30	0	0	0	0	0	58	0	0	5
1110	481	0	0	1	0	1	1	1	0	0	0	0	1	0	0	1	0	0	1	10	0	0	0	0	0	61	0	0	5
1111	481	1	0	1	0	1	1	1	0	0	0	0	1	0	0	1	0	0	1	15	0	0	0	0	0	61	0	0	5
1112	481	0	0	1	0	1	1	1	0	0	0	0	1	0	0	1	0	0	1	20	0	0	0	0	0	61	0	0	5
1113	480	1	0	1	0	1	1	1	0	1	1	1	0	0	0	1	0	0	1	20	0	0	0	0	0	58	1	0	5
1114	480	1	0	1	0	1	1	1	0	1	1	1	0	0	0	1	0	0	1	30	0	0	4	0	0	58	1	0	5
1115	479	1	1	0	0	1	1	1	0	1	0	1	0	0	0	0	0	0	0	20	0	0	4	0	0	58	0	0	5
1116	478	1	0	1	1	1	1	1	1	1	0	0	0	0	0	1	1	0	2	30	1	0	0	0	0	58	0	0	5
1117	480	1	0	1	0	1	1	1	0	1	1	1	0	0	0	1	0	0	1	15	0	0	0	0	0	58	1	0	5
1118	480	1	0	1	0	1	1	1	0	1	1	1	0	0	0	1	0	0	1	10	0	0	0	0	0	58	1	0	5
1119	479	0	0	0	1	1	1	1	0	1	0	1	0	0	0	0	0	0	3	30	0	0	4	0	0	58	0	0	5
1120	488	0	0	1	0	1	1	1	0	1	1	1	1	0	0	1	0	1	1	20	0	0	0	0	0	59	0	0	5
1121	488	0	0	1	0	1	1	1	0	1	1	1	1	0	0	1	0	1	1	15	0	0	0	0	0	59	0	0	5
1122	491	0	0	1	0	1	1	1	0	1	0	0	1	0	0	1	0	0	1	15	0	0	0	0	0	61	0	0	5
1123	511	0	0	1	0	1	1	1	1	1	0	0	1	0	0	0	0	0	1	15	0	0	0	0	0	61	0	0	0
1124	511	0	0	0	1	1	1	1	1	1	0	0	1	0	0	0	0	0	4	30	0	0	0	0	0	61	0	0	0
1125	512	1	0	1	0	1	1	0	1	0	0	0	1	0	0	0	0	0	1	15	0	0	0	0	0	59	0	0	5
1126	513	1	0	1	0	1	1	1	0	0	0	0	0	0	0	1	1	0	1	15	0	0	0	0	0	59	0	0	0
1127	513	1	0	1	0	1	1	1	0	0	0	0	0	0	0	1	1	0	1	10	0	0	0	0	0	59	0	0	0
1128	514	1	0	1	0	1	1	1	0	1	1	1	0	0	0	0	0	0	1	30	0	0	0	0	0	70	0	1	0
1129	514	1	0	1	0	1	1	1	0	1	1	1	0	0	0	0	0	0	1	10	0	0	0	0	0	70	0	1	0
1130	515	0	0	1	0	1	1	1	1	0	0	0	0	0	0	0	1	0	1	20	0	0	0	0	0	61	0	0	5
1131	516	1	0	1	0	1	1	1	0	0	0	0	0	0	0	1	1	0	1	30	0	0	4	0	0	69	0	0	5
1132	516	1	1	0	0	1	1	1	0	0	0	0	0	0	0	1	1	0	2	30	1	0	0	0	0	69	0	0	5
1133	516	0	0	1	0	1	1	1	0	0	0	0	0	0	0	1	1	0	1	30	0	0	4	0	0	69	0	0	5
1134	502	1	0	0	1	1	1	1	1	0	0	0	0	0	0	0	0	0	4	20	0	0	4	0	0	61	0	0	5
1135	501	1	0	1	1	1	1	0	1	1	1	1	1	0	0	1	0	0	1	30	0	0	0	0	0	61	0	0	5
1136	503	0	0	1	0	1	1	0	1	1	1	0	0	0	0	1	1	0	1	10	0	0	0	0	0	59	0	0	5
1137	503	0	0	1	0	1	1	0	1	1	1	0	0	0	0	1	1	0	1	15	0	0	0	0	0	59	0	0	5
1138	504	0	0	1	0	1	1	1	0	0	0	0	0	0	0	0	0	0	1	15	0	0	0	0	0	59	0	0	0
1139	500	1	0	1	0	1	1	1	1	0	0	0	1	0	0	1	0	0	1	10	0	0	0	0	0	58	1	1	5
1140	500	0	0	1	0	1	1	1	1	0	0	0	1	0	0	1	0	0	1	10	0	0	0	0	0	58	1	1	5
1141	500	1	0	1	0	1	1	1	1	0	0	0	1	0	0	1	0	0	1	20	0	0		0	0	58	1	1	5
1142	505	0	0	0	1	1	1	1	0	1	0	1	1	0	0	1	0	0	3	30	0	0	4	0	0	59	0	0	0
1143	508	1	0	1	0	1	1	1	1	0	0	0	1	0	0	0	1	0	1	30	0	0	4	0	0	59	0	0	5
1144	509	1	0	1	0	1	1	1	1	0	0	0	1	0	0	1	0	0	1	20	0	0	0	0	0	59	1	1	5
1145	509	1	0	1	1	1	1	1	1	0	0	0	1	0	0	1	0	0	1	20	0	0	4	0	0	59	1	1	5
1146	509	0	0	1	0	1	1	1	1	0	0	0	1	0	0	1	0	0	1	15	0	0	0	0	0	59	1	1	5
1147	509	1	0	1	0	1	1	1	1	0	0	0	1	0	0	1	0	0	1	10	0	0	0	0	0	59	1	1	5
1148	509	0	0	0	1	1	1	1	1	0	0	0	1	0	0	1	0	0	3	30	0	0	4	0	0	59	1	1	5
1149	509	1	0	1	0	1	1	1	1	0	0	0	1	0	0	1	0	0	1	10	0	0	0	0	0	59	1	1	5
1150	510	1	0	1	1	1	1	1	1	1	0	1	1	0	0	1	0	0	1	30	0	0	4	0	0	61	0	0	5
1151	517	0	0	1	0	1	1	1	0	0	0	0	0	0	0	1	1	0	1	20	0	0	0	0	0	61	0	1	0
1152	517	0	0	1	0	1	1	1	0	0	0	0	0	0	0	1	1	0	1	15	0	0	0	0	0	61	0	1	0
1153	518	1	1	0	0	1	1	1	0	0	0	0	1	0	0	1	1	1	2	30	1	0	0	0	0	70	0	0	5
1154	564	1	1	0	0	1	1	1	0	0	0	0	0	0	0	0	0	0	2	30	1	0	4	0	0	56	0	0	0
1155	560	1	0	0	1	1	1	1	0	0	0	1	0	0	0	1	1	0	2	30	1	0	4	0	0	59	1	1	0
1156	520	1	1	0	0	0	1	0	1	0	0	0	0	0	0	0	0	0	2	30	1	1	0	0	0	71	0	1	0
1157	521	0	0	0	1	0	1	0	1	0	0	0	0	0	0	1	1	0	3	30	0	1	0	0	0	71	0	0	0
1158	521	1	1	0	0	0	1	0	1	0	0	0	0	0	0	1	1	0	2	30	1	1	0	0	0	71	0	0	0
1159	522	1	0	0	1	1	1	1	0	0	0	0	0	0	0	0	0	0	5	30	0	0	0	0	0	70	0	0	0
1160	523	0	0	0	1	1	1	1	0	1	0	1	1	0	0	0	0	0	3	30	0	0	0	0	0	66	0	0	0
1161	560	1	0	1	0	1	1	1	0	0	0	1	0	0	0	1	1	0	1	20	0	0	4	0	0	59	1	1	0
1162	560	1	1	0	0	1	1	1	0	0	0	1	0	0	0	1	1	0	2	30	1	0		0	0	59	1	1	0
1163	560	0	0	1	0	1	1	1	0	0	0	1	0	0	0	1	1	0	1	10	0	0	0	0	0	59	1	1	0
1164	560	0	0	1	0	1	1	1	0	0	0	1	0	0	0	1	1	0	1	10	0	0	0	0	0	59	1	1	0
1165	561	1	0	1	1	1	1	1	0	0	0	0	1	0	0	1	1	0	5	30	0	0		0	0	59	0	0	0
1166	564	0	0	1	0	1	1	1	0	0	0	0	0	0	0	0	0	0	1	10	0	0	0	0	0	56	0	0	0
1167	564	1	0	1	0	1	1	1	0	0	0	0	0	0	0	0	0	0	1	10	0	0	0	0	0	56	0	0	0
1168	530	1	0	0	1	0	1	1	1	1	0	1	0	0	0	1	0	0	3	10	0	0	0	0	0	70	1	0	5
1169	506	1	1	0	0	1	0	0	0	0	0	0	1	0	0	0	1	0	2	30	1	0	4	0	0	58	0	0	5
1170	530	1	0	0	1	0	1	1	1	1	0	1	0	0	0	1	0	0	3	15	0	0	0	0	0	70	1	0	5
1171	536	0	0	1	0	1	0	0	0	0	0	0	0	0	0	1	0	0	1	15	0	0	0	0	0	58	0	0	5
1172	536	1	0	1	0	1	0	0	0	0	0	0	0	0	0	1	0	0	1	10	0	0	0	0	0	58	0	0	5
1173	537	1	0	1	1	1	1	1	1	0	0	0	0	0	0	1	1	0	1	30	0	0	4	0	0	59	0	0	5
1174	501	1	0	0	1	1	1	0	1	1	1	1	1	0	0	1	0	0	4	20	0	0	4	0	0	61	0	0	5
1175	501	1	0	0	1	1	1	0	1	1	1	1	1	0	0	1	0	0	3	30	0	0	4	0	0	61	0	0	5
1176	539	1	0	0	1	1	1	1	1	0	0	0	1	0	0	0	1	0	4	30	0	0	0	0	0	66	0	0	5
1177	517	1	0	1	0	1	1	1	0	0	0	0	0	0	0	1	1	0	1	10	0	0	0	0	0	61	0	1	0
1178	544	1	0	1	1	1	1	1	0	0	0	0	0	0	0	1	0	0	1	30	0	0	4	0	0	59	1	0	5
1179	544	0	0	1	0	1	1	1	0	0	0	0	0	0	0	1	0	0	1	15	0	0	0	0	0	59	1	0	5
1180	544	1	0	1	0	1	1	1	0	0	0	0	0	0	0	1	0	0	1	10	0	0	0	0	0	59	1	0	5
1181	552	0	0	1	1	1	1	1	0	0	0	0	0	0	0	1	1	0	1	30	0	0	4	0	0	58	0	0	5
1182	538	1	0	1	0	1	1	1	0	1	0	1	0	0	0	0	1	0	1	15	0	0	0	0	0	61	0	0	5
1183	540	1	0	1	0	1	1	1	1	0	0	0	0	0	0	0	0	0	1	20	0	0	0	0	0	61	0	1	0
1184	540	1	0	1	0	1	1	1	1	0	0	0	0	0	0	0	0	0	1	20	0	0	0	0	0	61	0	1	0
1185	541	0	0	1	0	1	1	1	0	1	1	1	1	0	0	0	0	0	1	10	0	0	0	0	0	58	0	0	0
1186	541	1	0	1	0	1	1	1	0	1	1	1	1	0	0	0	0	0	1	15	0	0	0	0	0	58	0	0	0
1187	542	1	0	1	0	1	1	1	0	1	0	1	1	0	0	0	1	0	1	10	0	0	0	0	0	58	0	0	0
1188	543	0	0	0	1	0	1	0	1	1	1	1	1	0	0	1	1	0	3	30	0	1	0	0	0	71	0	1	0
1189	543	1	1	0	0	0	1	0	1	1	1	1	1	0	0	1	1	0	2	20	1	1	0	0	0	71	0	1	0
1190	546	0	0	1	0	0	1	0	1	1	1	1	1	0	0	1	1	0	1	20	0	1	0	1	0	64	0	1	0
1191	545	1	1	0	0	1	1	0	1	0	0	0	0	0	0	1	1	0	2	30	1	0	4	0	0	66	0	0	5
1192	545	0	0	0	1	1	1	0	1	0	0	0	0	0	0	1	1	0	3	30	0	0	0	0	0	66	0	0	5
1193	547	1	0	1	0	1	1	1	1	0	0	0	0	0	0	1	1	0	1	20	0	0	0	0	0	71	0	0	0
1194	548	1	0	0	1	1	1	1	1	0	0	0	0	0	0	1	0	0	3	30	0	0	0	0	0	71	0	0	5
1195	523	1	0	1	0	1	1	1	0	1	0	1	1	0	0	0	0	0	1	15	0	0	0	0	0	66	0	0	0
1196	523	0	0	1	0	1	1	1	0	1	0	1	1	0	0	0	0	0	1	10	0	0	0	0	0	66	0	0	0
1197	520	0	0	1	0	0	1	0	1	0	0	0	0	0	0	0	0	0	1	10	0	1	0	0	0	71	0	1	0
1198	548	1	1	0	0	1	1	1	1	0	0	0	0	0	0	1	0	0	2	30	1	0	0	0	0	71	0	0	5
1199	548	0	0	1	0	1	1	1	1	0	0	0	0	0	0	1	0	0	1	10	0	0	0	0	0	71	0	0	5
1200	548	0	0	1	0	1	1	1	1	0	0	0	0	0	0	1	0	0	1	10	0	0	0	0	0	71	0	0	5
1201	549	1	0	1	0	0	1	1	1	0	0	0	0	0	0	0	1	0	1	30	0	0	0	0	0	71	0	0	5
1202	550	0	0	0	1	1	1	1	1	0	0	0	0	0	0	1	1	0	4	30	0	0	0	0	0	71	0	0	5
1203	550	1	0	1	0	1	1	1	1	0	0	0	0	0	0	1	1	0	1	20	0	0	0	0	0	71	0	0	5
1204	553	1	0	1	0	1	1	1	1	0	0	0	1	0	0	0	0	0	1	20	0	0	0	0	0	71	0	0	5
1205	553	1	0	1	0	1	1	1	1	0	0	0	1	0	0	0	0	0	1	20	0	0	0	0	0	71	0	0	5
1206	551	0	0	1	0	1	1	0	1	0	0	0	1	0	0	1	0	0	1	15	0	0	0	1	0	71	0	0	0
1207	554	1	0	1	1	1	1	1	1	0	0	0	1	0	0	1	0	0	5	30	0	0	0	0	0	70	0	0	5
1208	554	1	0	1	0	1	1	1	1	0	0	0	1	0	0	1	0	0	1	10	0	0	0	0	0	70	0	0	5
1209	524	0	0	1	0	1	1	1	1	0	0	0	1	0	0	0	1	0	1	10	0	0	0	0	0	64	0	0	0
1210	524	1	0	1	0	1	1	1	1	0	0	0	1	0	0	0	1	0	1	15	0	0	0	0	0	64	0	0	0
1211	549	0	0	0	1	0	1	1	1	0	0	0	0	0	0	0	1	0	4	30	0	0	4	0	0	71	0	0	5
1212	525	1	0	1	0	0	1	1	0	1	0	1	0	0	0	0	0	0	1	15	0	1	0	1	0	64	0	1	0
1213	524	1	0	1	0	1	1	1	1	0	0	0	1	0	0	0	1	0	1	15	0	0	0	0	0	64	0	0	0
1214	526	0	0	0	1	1	1	1	1	0	0	0	0	0	0	1	1	0	4	30	0	0	0	0	0	71	0	0	5
1215	527	1	0	1	1	0	1	1	1	1	0	0	0	0	0	1	0	0	1	30	0	0	0	0	0	71	0	0	5
1216	527	1	0	1	0	0	1	1	1	1	0	0	0	0	0	1	0	0	1	10	0	0	0	0	0	71	0	0	5
1217	528	0	0	1	0	0	1	1	0	1	0	0	0	0	0	1	0	0	1	20	0	0	0	1	0	71	0	0	5
1218	528	0	0	1	1	0	1	1	0	1	0	0	0	0	0	1	0	0	1	30	0	0	4	1	0	71	0	0	5
1219	529	1	0	1	1	0	1	1	0	1	0	0	0	0	0	0	0	0	1	30	0	0	4	0	0	70	0	0	5
1220	530	0	0	1	0	0	1	1	1	1	0	1	0	0	0	1	0	0	1	15	0	0	0	0	0	70	1	0	5
1221	555	1	0	0	1	1	1	1	1	0	0	0	1	0	0	1	0	0	3	20	0	0		0	0	70	1	0	5
1222	555	1	0	0	1	1	1	1	1	0	0	0	1	0	0	1	0	0	3	30	0	0	4	0	0	70	1	0	5
1223	555	1	0	1	0	1	1	1	1	0	0	0	1	0	0	1	0	0	1	10	0	0	0	0	0	70	1	0	5
1224	556	1	1	0	0	1	1	1	1	0	0	0	0	0	0	1	1	0	2	30	1	0	0	0	0	70	0	0	0
1225	557	0	0	1	0	1	1	1	0	0	0	0	0	0	0	1	1	0	1	15	0	0	0	1	0	70	0	0	5
1226	558	1	1	0	0	1	1	1	1	1	0	1	0	0	0	1	1	0	2	30	1	0	0	1	0	70	0	1	0
1227	558	1	0	1	0	1	1	1	1	1	0	1	0	0	0	1	1	0	1	10	0	0	0	1	0	70	0	1	0
1228	558	1	0	1	0	1	1	1	1	1	0	1	0	0	0	1	1	0	1	30	0	0	4	1	0	70	0	1	0
1229	559	1	1	0	0	1	1	0	1	0	0	0	0	0	0	0	0	0	2	30	1	0	0	0	0	70	0	0	5
1230	562	1	0	0	1	1	1	1	0	0	0	0	0	0	0	0	0	0	3	30	0	0	0	0	0	70	0	0	5
1231	562	1	1	0	0	1	1	1	0	0	0	0	0	0	0	0	0	0	2	20	1	0	0	0	0	70	0	0	5
1232	562	1	1	0	0	1	1	1	0	0	0	0	0	0	0	0	0	0	2	20	1	0	0	0	0	70	0	0	5
1233	572	1	1	0	0	1	1	1	0	0	0	0	0	0	1	1	0	0	2	30	1	0	0	0	0	70	0	0	5
1234	558	1	0	1	0	1	1	1	1	1	0	1	0	0	0	1	1	0	1	10	0	0	0	1	0	70	0	1	0
1235	530	1	1	0	0	0	1	1	1	1	0	1	0	0	0	1	0	0	2	30	1	0	0	0	0	70	1	0	5
1236	530	0	0	1	0	0	1	1	1	1	0	1	0	0	0	1	0	0	1	20	0	0	0	0	0	70	1	0	5
1237	531	1	1	0	0	0	1	1	0	1	0	1	1	0	0	0	0	0	2	20	1	0	0	0	0	70	0	0	5
1238	532	0	0	1	0	0	1	0	1	1	1	1	1	0	0	0	0	0	1	10	0	1	0	0	0	70	1	1	0
1239	532	1	0	1	0	0	1	0	1	1	1	1	1	0	0	0	0	0	1	15	0	1	0	0	0	70	1	1	0
1240	532	1	0	1	0	0	1	0	1	1	1	1	1	0	0	0	0	0	1	20	0	1	0	0	0	70	1	1	0
1241	563	1	0	0	1	0	1	1	1	0	0	0	1	0	0	0	1	0	3	20	0	0	4	0	0	70	1	1	0
1242	563	1	0	0	1	0	1	1	1	0	0	0	1	0	0	0	1	0	3	10	0	0	0	0	0	70	1	1	0
1243	563	0	0	0	1	0	1	1	1	0	0	0	1	0	0	0	1	0	3	10	0	0	0	0	0	70	1	1	0
1244	567	1	0	0	1	0	1	1	1	1	0	0	0	0	0	1	0	0	3	20	0	0	0	0	0	70	0	0	5
1245	566	1	0	0	1	1	1	1	1	1	0	0	0	0	0	1	0	0	3	30	0	0	4	0	0	70	1	0	5
1246	567	1	0	1	0	0	1	1	1	1	0	0	0	0	0	1	0	0	1	15	0	0	0	0	0	70	0	0	5
1247	566	1	0	1	0	1	1	1	1	1	0	0	0	0	0	1	0	0	1	15	0	0	0	0	0	70	1	0	5
1248	567	1	0	0	1	0	1	1	1	1	0	0	0	0	0	1	0	0	3	20	0	0	0	0	0	70	0	0	5
1249	533	1	1	0	0	0	1	0	1	0	0	0	0	0	0	1	1	0	2	30	1	1	0	0	0	70	0	1	0
1250	533	0	0	0	1	0	1	0	1	0	0	0	0	0	0	1	1	0	3	30	0	1	0	0	0	70	0	1	0
1251	534	1	0	1	0	0	1	1	1	0	0	0	1	0	0	1	0	0	1	30	0	0	4	0	0	70	0	0	5
1252	535	0	0	0	1	0	1	1	1	0	0	0	1	0	0	1	0	0	3	30	0	0	0	0	0	70	0	0	5
1253	568	0	1	0	0	0	1	0	1	0	0	0	1	0	0	1	0	0	0	30	0	0	0	0	0	70	0	0	5
1254	569	1	0	1	0	0	1	1	1	0	0	0	1	0	0	0	1	0	1	20	0	0	0	0	0	70	0	0	5
1255	570	1	0	0	1	1	1	1	1	0	0	0	1	0	0	1	0	0	3	30	0	0	0	0	0	70	1	1	5
1256	570	1	1	0	0	1	1	1	1	0	0	0	1	0	0	1	0	0	2	30	1	0	0	0	0	70	1	1	5
1257	571	0	1	0	0	1	1	1	1	1	0	1	1	0	0	0	1	0	0	30	0	0	4	0	0	70	0	0	0
1258	565	0	0	1	0	1	1	1	1	0	0	0	1	0	0	1	0	0	1	15	0	0	0	0	0	70	0	0	5
1259	565	1	0	1	0	1	1	1	1	0	0	0	1	0	0	1	0	0	1	15	0	0	0	0	0	70	0	0	5
1260	565	0	1		0	1	1	1	1	0	0	0	1	0	0	1	0	0	0	20	0	0	4	0	0	70	0	0	5
1261	573	0	0	1	0	1	1	0	1	1	0	1	0	0	0	0	0	0	1	10	0	0	0	0	0	70	0	1	0
1262	573	1	1	0	0	1	1	0	1	1	0	1	0	0	0	0	0	0	2	30	1	0	4	0	0	70	0	1	0
1263	574	1	1	0	0	1	0	0	0	0	0	0	1	0	0	0	0	1	2	30	1	0	0	0	0	70	1	1	5
1264	574	1	0	1	0	1	0	0	0	0	0	0	1	0	0	0	0	1	1	10	0	0	0	0	0	70	1	1	5
1265	574	1	1	0	0	1	0	0	0	0	0	0	1	0	0	0	0	1	2	30	1	0	0	0	0	70	1	1	5
1266	575	0	0	1	0	1	1	0	1	1	0	0	1	0	0	0	0	1	1	20	0	0	0	0	0	70	0	0	5
1267	575	1	0	1	0	1	1	0	1	1	0	0	1	0	0	0	0	1	1	15	0	0	0	0	0	70	0	0	5
1268	575	1	0	1	1	1	1	0	1	1	0	0	1	0	0	0	0	1	1	30	0	0	4	0	0	70	0	0	5
1269	565	0	0	1	0	1	1	1	1	0	0	0	1	0	0	1	0	0	1	20	0	0	4	0	0	70	0	0	5
1270	576	1	1	0	0	1	1	1	0	0	0	0	0	0	0	0	0	0	0	20	0	0	4	0	0	37	0	0	5
1271	576	1	0	0	1	1	1	1	0	0	0	0	0	0	0	0	0	0	4	20	0	0	4	0	0	37	0	0	5
1272	576	1	0	1	0	1	1	1	0	0	0	0	0	0	0	0	0	0	1	10	0	0	0	0	0	37	0	0	5
1273	576	0	0	0	1	1	1	1	0	0	0	0	0	0	0	0	0	0	3	30	0	0	4	0	0	37	0	0	5
1274	577	1	1	0	0	1	1	1	0	0	0	1	0	0	0	0	0	0	2	20	1	0	0	0	0	37	0	0	5
1275	585	1	0	1	0	1	1	1	0	0	0	1	1	0	0	0	0	1	1	15	0	0	0	0	0	72	1	0	5
1276	577	1	0	0	1	1	1	1	0	0	0	1	0	0	0	0	0	0	4	30	0	0	0	0	0	37	0	0	5
1277	585	1	0	1	0	1	1	1	0	0	0	1	1	0	0	0	0	1	1	30	0	0	4	0	0	72	1	0	5
1278	585	1	0	1	0	1	1	1	0	0	0	1	1	0	0	0	0	1	1	30	0	0	4	0	0	72	1	0	5
1279	586	1	0	1	0	1	1	1	0	0	0	1	0	0	0	0	0	0	1	15	0	0	0	0	0	72	1	0	5
1280	586	1	0	1	0	1	1	1	0	0	0	1	0	0	0	0	0	0	1	20	0	0	4	0	0	72	1	0	5
1281	565	0	0	1	0	1	1	1	1	0	0	0	1	0	0	1	0	0	1	20	0	0	0	0	0	70	0	0	5
1282	584	1	0	0	1	1	1	1	0	0	0	0	0	0	0	1	1	0	5	30	0	0	4	0	0	37	0	0	5
1283	586	0	0	1	0	1	1	1	0	0	0	1	0	0	0	0	0	0	1	15	0	0	0	0	0	72	1	0	5
1284	586	1	0	1	0	1	1	1	0	0	0	1	0	0	0	0	0	0	1	15	0	0	0	0	0	72	1	0	5
1285	586	1	0	1	0	1	1	1	0	0	0	1	0	0	0	0	0	0	1	15	0	0	0	0	0	72	1	0	5
1286	586	1	0	1	0	1	1	1	0	0	0	1	0	0	0	0	0	0	1	20	0	0	0	0	0	72	1	0	5
1287	587	1	0	0	1	1	1	1	0	0	0	0	1	0	1	1	1	1	4	30	0	0	4	0	0	72	0	0	5
1288	578	1	0	0	1	1	1	1	1	0	0	0	1	0	0	0	0	1	2	30	1	0	4	0	0	72	1	1	5
1290	583	0	0	0	1	1	1	0	1	1	0	1	1	1	0	0	0	0	4	30	0	0	4	0	0	72	0	0	5
1291	578	1	0	1	0	1	1	1	1	0	0	0	1	0	0	0	0	1	1	20	0	0	0	0	0	72	1	1	5
1292	591	1	0	1	0	1	1	1	1	1	0	0	1	0	0	1	1	1	1	15	0	0	0	0	0	72	1	0	5
1293	579	1	0	0	1	1	1	1	1	1	0	1	0	0	0	1	1	0	4	30	0	1	0	1	0	72	1	1	0
1294	588	0	0	1	0	0	1	1	0	0	0	0	0	0	0	1	1	0	1	10	0	0	0	0	0	72	0	0	5
1295	585	1	0	1	0	1	1	1	0	0	0	1	1	0	0	0	0	1	1	10	0	0	0	0	0	72	1	0	5
1296	585	1	0	1	0	1	1	1	0	0	0	1	1	0	0	0	0	1	1	10	0	0	0	0	0	72	1	0	5
1297	585	0	0	1	0	1	1	1	0	0	0	1	1	0	0	0	0	1	1	15	0	0	0	0	0	72	1	0	5
1298	589	1	0	1	0	1	1	1	1	0	0	0	1	0	0	0	1	0	1	15	0	0	0	0	0	73	0	0	5
1299	589	0	0	1	0	1	1	1	1	0	0	0	1	0	0	0	1	0	1	15	0	0	0	0	0	73	0	0	5
1300	590	0	0	0	1	1	1	1	1	0	0	0	1	0	0	1	0	0	3	20	0	0	4	0	0	73	1	1	5
1301	580	1	0	1	0	1	1	0	1	1	1	1	1	0	0	1	0	0	1	15	0	0	0	0	0	72	1	1	0
1302	580	1	0	1	0	1	1	0	1	1	1	1	1	0	0	1	0	0	1	10	0	0	0	0	0	72	1	1	0
1303	580	0	0	1	0	1	1	0	1	1	1	1	1	0	0	1	0	0	1	10	0	0	0	0	0	72	1	1	0
1304	580	0	0	1	1	1	1	0	1	1	1	1	1	0	0	1	0	0	1	30	0	0	0	0	0	72	1	1	0
1305	581	1	1	0	0	1	1	1	1	1	1	1	0	0	0	0	0	0	2	30	1	0	0	0	0	72	0	1	0
1306	582	0	0	1	0	1	1	0	1	1	1	0	1	0	0	1	0	0	1	20	0	0	4	0	0	72	0	0	0
1307	592	0	0	0	1	1	1	1	1	0	0	0	1	0	0	1	1	0	4	30	0	0	0	0	0	72	0	0	5
1308	592	1	0	1	0	1	1	1	1	0	0	0	1	0	0	1	1	0	1	15	0	0	0	0	0	72	0	0	5
1309	592	0	0	1	0	1	1	1	1	0	0	0	1	0	0	1	1	0	1	15	0	0	0	0	0	72	0	0	5
1310	592	1	0	1	0	1	1	1	1	0	0	0	1	0	0	1	1	0	1	20	0	0	0	0	0	72	0	0	5
1311	581	1	1	0	0	1	1	1	1	1	1	1	0	0	0	0	0	0	2	30	1	0	4	0	0	72	0	1	0
1312	581	0	0	1	0	1	1	1	1	1	1	1	0	0	0	0	0	0	1	10	0	0	0	0	0	72	0	1	0
1313	579	1	0	1	0	1	1	1	1	1	0	1	0	0	0	1	1	0	1	15	0	1	0	1	0	72	1	1	0
1314	579	0	0	1	0	1	1	1	1	1	0	1	0	0	0	1	1	0	1	15	0	1	0	1	0	72	1	1	0
1315	590	0	0	0	1	1	1	1	1	0	0	0	1	0	0	1	0	0	3	30	0	0	4	0	0	73	1	1	5
1316	590	1	0	0	1	1	1	1	1	0	0	0	1	0	0	1	0	0	3	20	0	0	4	0	0	73	1	1	5
1317	590	0	0	0	1	1	1	1	1	0	0	0	1	0	0	1	0	0	3	20	0	0	0	0	0	73	1	1	5
1318	590	1	0	0	1	1	1	1	1	0	0	0	1	0	0	1	0	0	3	30	0	0	0	0	0	73	1	1	5
1319	590	0	0	1	0	1	1	1	1	0	0	0	1	0	0	1	0	0	1	15	0	0	0	0	0	73	1	1	5
1320	598	0	0	0	1	1	1	1	0	1	0	1	1	0	0	0	0	0	3	20	0	0	4	0	0	73	0	0	0
1321	590	0	0	1	0	1	1	1	1	0	0	0	1	0	0	1	0	0	1	20	0	0	0	0	0	73	1	1	5
1322	590	0	0	1	0	1	1	1	1	0	0	0	1	0	0	1	0	0	1	20	0	0	4	0	0	73	1	1	5
1323	599	1	0	1	1	1	1	1	1	1	0	1	1	0	0	0	0	0	1	30	0	0	4	0	0	73	1	1	5
1324	597	0	0	1	0	1	1	1	1	0	0	0	1	0	0	1	0	0	1	15	0	0	0	0	0	73	0	0	5
1325	600	1	1	0	0	1	1	1	1	0	0	0	1	0	0	1	0	0	2	30	1	0	4	0	0	73	0	0	5
1326	600	0	0	0	1	1	1	1	1	0	0	0	1	0	0	1	0	0	3	20	0	0	4	0	0	73	0	0	5
1327	579	0	0	1	0	1	1	1	1	1	0	1	0	0	0	1	1	0	1	10	0	1	0	1	0	72	1	1	0
1328	579	0	0	1	0	1	1	1	1	1	0	1	0	0	0	1	1	0	1	10	0	1	0	1	0	72	1	1	0
1329	580	1	1	0	0	1	1	0	1	1	1	1	1	0	0	1	0	0	2	30	1	0	0	0	0	72	1	1	0
1330	580	1	0	1	0	1	1	0	1	1	1	1	1	0	0	1	0	0	1	10	0	0	0	0	0	72	1	1	0
1331	601	1	0	1	0	1	1	1	1	0	0	0	1	0	0	0	0	0	1	10	0	0	0	0	0	72	0	0	5
1332	601	1	0	1	0	1	1	1	1	0	0	0	1	0	0	0	0	0	1	15	0	0	0	0	0	72	0	0	5
1333	601	0	0	1	0	1	1	1	1	0	0	0	1	0	0	0	0	0	1	15	0	0	0	0	0	72	0	0	5
1334	601	1	0	1	0	1	1	1	1	0	0	0	1	0	0	0	0	0	1	10	0	0	0	0	0	72	0	0	5
1335	601	1	0	1	0	1	1	1	1	0	0	0	1	0	0	0	0	0	1	15	0	0	0	0	0	72	0	0	5
1337	593	1	0	1	0	1	1	1	1	1	0	1	1	0	0	1	0	0	1	30	0	0	4	0	0	73	0	0	5
1338	594	1	0	0	1	1	1	1	0	1	0	1	1	0	0	0	0	0	3	30	0	0	4	0	0	73	0	0	5
1339	595	1	0	1	0	1	1	1	0	0	0	0	0	0	0	0	0	0	1	20	0	0	4	0	0	73	1	0	5
1340	595	1	0	1	1	1	1	1	0	0	0	0	0	0	0	0	0	0	1	30	0	0	4	0	0	73	1	0	5
1341	596	1	1	0	0	1	1	1	1	1	1	1	1	0	1	0	0	0	2	30	1	1	4	0	0	72	0	0	5
1342	620	1	1	0	0	1	1	1	0	1	0	0	0	0	1	0	0	0	2	20	1	1	0	0	0	72	0	0	5
1343	621	0	0	1	0	1	1	1	1	1	0	0	1	0	0	0	0	0	1	15	0	0	0	0	0	72	0	0	5
1344	621	0	0	1	0	1	1	1	1	1	0	0	1	0	0	0	0	0	1	10	0	0	0	0	0	72	0	0	5
1345	621	0	0	1	0	1	1	1	1	1	0	0	1	0	0	0	0	0	1	30	0	0	0	0	0	72	0	0	5
1346	622	0	0	1	0	1	1	1	1	1	0	0	1	0	1	1	1	1	1	10	0	0	0	0	0	72	1	1	0
1347	623	1	1	0	0	0	1	1	0	1	0	0	0	0	0	0	1	0	2	30	1	0	4	0	0	72	0	0	5
1348	623	0	0	1	0	0	1	1	0	1	0	0	0	0	0	0	1	0	1	15	0	0	0	0	0	72	0	0	5
1349	623	0	0	1	0	0	1	1	0	1	0	0	0	0	0	0	1	0	1	10	0	0	0	0	0	72	0	0	5
1350	624	0	0	1	0	1	1	1	1	1	0	0	0	0	0	0	1	0	1	10	0	0	0	0	0	72	0	0	5
1351	617	0	0	1	0	1	1	1	1	0	0	0	1	0	0	1	0	0	1	20	0	0	4	0	0	72	0	0	5
1352	625	1	0	1	0	1	1	1	1	0	0	0	1	0	1	1	1	1	1	10	0	0	0	0	0	72	0	0	5
1353	625	1	0	1	0	1	1	1	1	0	0	0	1	0	1	1	1	1	1	10	0	0	0	0	0	72	0	0	5
1354	626	1	0	1	0	1	1	1	1	1	0	1	1	1	0	1	0	1	1	30	0	0	0	0	0	72	1	0	5
1355	626	1	0	1	1	1	1	1	1	1	0	1	1	1	0	1	0	1	1	30	0	0	4	0	0	72	1	0	5
1356	626	1	0	1	1	1	1	1	1	1	0	1	1	1	0	1	0	1	1	30	0	0	4	0	0	72	1	0	5
1357	626	1	0	0	1	1	1	1	1	1	0	1	1	1	0	1	0	1	3	30	0	0	4	0	0	72	1	0	5
1358	626	0	0	1	0	1	1	1	1	1	0	1	1	1	0	1	0	1	1	30	0	0	0	0	0	72	1	0	5
1359	626	1	0	1	0	1	1	1	1	1	0	1	1	1	0	1	0	1	1	30	0	0	4	0	0	72	1	0	5
1360	599	1	1	0	0	1	1	1	1	1	0	1	1	0	0	0	0	0	2	30	1	0	4	0	0	73	1	1	5
1361	599	0	0	1	0	1	1	1	1	1	0	1	1	0	0	0	0	0	1	10	0	0	0	0	0	73	1	1	5
1362	599	1	0	1	0	1	1	1	1	1	0	1	1	0	0	0	0	0	1	10	0	0	0	0	0	73	1	1	5
1363	628	1	1	0	0	1	1	1	1	0	0	0	1	0	0	1	0	0	2	20	1	0	0	0	0	74	1	0	5
1364	628	1	0	1	0	1	1	1	1	0	0	0	1	0	0	1	0	0	1	15	0	0	0	0	0	74	1	0	5
1365	605	1	0	1	0	1	1	1	1	0	0	0	0	0	1	1	1	0	1	20	0	0	0	0	0	73	0	0	5
1366	597	0	0	1	0	1	1	1	1	0	0	0	1	0	0	1	0	0	1	15	0	0	0	0	0	73	0	0	5
1367	606	0	0	1	0	1	1	0	1	0	0	0	0	0	0	0	0	0	1	15	0	0	0	0	0	73	0	0	0
1368	607	1	0	1	0	1	1	1	0	0	0	0	0	0	0	1	1	0	1	20	0	0	0	0	0	73	0	1	0
1369	607	1	0	0	1	1	1	1	0	0	0	0	0	0	0	1	1	0	3	30	0	0	0	0	0	73	0	1	0
1370	600	0	0	1	0	1	1	1	1	0	0	0	1	0	0	1	0	0	1	10	0	0	0	0	0	73	0	0	5
1371	608	1	0	1	0	1	0	0	0	0	0	0	0	0	0	1	1	0	1	20	0	0	0	0	0	73	0	0	5
1372	608	1	0	1	0	1	0	0	0	0	0	0	0	0	0	1	1	0	1	10	0	0	0	0	0	73	0	0	5
1373	610	1	0	1	0	1	1	1	1	0	0	0	0	0	0	1	1	0	1	30	0	0	4	0	0	47	0	0	5
1374	610	0	0	1	0	1	1	1	1	0	0	0	0	0	0	1	1	0	1	10	0	0	0	0	0	47	0	0	5
1375	610	1	0	1	0	1	1	1	1	0	0	0	0	0	0	1	1	0	1	15	0	0	0	0	0	47	0	0	5
1376	603	0	1	0	0	0	1	1	1	1	1	1	1	0	0	0	0	0	0	15	0	1	0	0	0	72	0	0	0
1377	604	1	0	1	0	1	1	1	1	0	0	0	1	0	0	1	1	0	1	30	0	0	4	0	0	72	0	0	5
1378	604	1	0	1	0	1	1	1	1	0	0	0	1	0	0	1	1	0	1	20	0	0	0	0	0	72	0	0	5
1379	604	1	0	1	0	1	1	1	1	0	0	0	1	0	0	1	1	0	1	30	0	0	4	0	0	72	0	0	5
1380	609	1	0	1	0	1	1	1	1	1	0	0	1	0	0	0	0	0	1	30	0	0	0	0	0	72	0	0	0
1381	615	0	0	1	0	1	1	1	1	1	1	1	1	0	0	0	0	0	1	10	0	0	0	0	0	72	0	0	0
1382	614	0	0	1	0	1	1	1	1	1	0	1	1	0	0	0	0	0	1	10	0	0	0	0	0	72	0	0	5
1383	615	0	0	1	0	1	1	1	1	1	1	1	1	0	0	0	0	0	1	10	0	0	0	0	0	72	0	0	0
1384	615	1	0	0	1	1	1	1	1	1	1	1	1	0	0	0	0	0	4	30	0	0	4	0	0	72	0	0	0
1385	616	1	1	0	0	1	1	1	1	0	0	0	1	0	1	1	1	1	2	20	1	0	4	0	0	72	0	0	5
1386	616	0	1	0	0	1	1	1	1	0	0	0	1	0	1	1	1	1	0	20	0	0	0	0	0	72	0	0	5
1387	625	1	0	1	0	1	1	1	1	0	0	0	1	0	1	1	1	1	1	10	0	0	0	0	0	72	0	0	5
1388	625	1	1	0	0	1	1	1	1	0	0	0	1	0	1	1	1	1	0	30	0	0	4	0	0	72	0	0	5
1389	590	0	0	1	0	1	1	1	1	0	0	0	1	0	0	1	0	0	1	15	0	0	0	0	0	73	1	1	5
1390	628	0	0	1	0	1	1	1	1	0	0	0	1	0	0	1	0	0	1	15	0	0	0	0	0	74	1	0	5
1391	628	0	0	1	0	1	1	1	1	0	0	0	1	0	0	1	0	0	1	15	0	0	0	0	0	74	1	0	5
1392	628	1	1	0	0	1	1	1	1	0	0	0	1	0	0	1	0	0	2	30	1	0	4	0	0	74	1	0	5
1393	628	1	0	1	0	1	1	1	1	0	0	0	1	0	0	1	0	0	1	10	0	0	0	0	0	74	1	0	5
1394	629	1	0	1	0	1	1	1	0	1	0	1	1	0	0	1	1	0	1	30	0	0	0	0	0	73	0	1	0
1395	630	1	0	1	1	1	1	1	1	1	0	0	0	0	0	0	1	0	1	30	0	0	0	0	0	51	0	0	5
1396	630	0	1	0	0	1	1	1	1	1	0	0	0	0	0	0	1	0	5	20	0	0	4	0	0	51	0	0	5
1397	629	0	0	0	1	1	1	1	0	1	0	1	1	0	0	1	1	0	1	30	0	0	0	0	0	73	0	1	0
1398	629	0	1	0	0	1	1	1	0	1	0	1	1	0	0	1	1	0	0	30	0	0		0	0	73	0	1	0
1399	631	0	0	0	1	1	1	1	1	0	1	0	0	0	0	0	1	0	1	30	0	0	0	0	0	33	0	0	0
1400	631	0	1	0	0	1	1	1	1	0	1	0	0	0	0	0	1	0	0	30	0	0	0	0	0	33	0	0	0
1401	611	1	1	0	0	0	1	1	1	1	0	0	0	0	0	1	0	0	2	30	1	0	0	0	0	74	1	0	5
1402	611	1	0	1	0	0	1	1	1	1	0	0	0	0	0	1	0	0	1	10	0	0	0	0	0	74	1	0	5
1403	611	0	0	1	0	0	1	1	1	1	0	0	0	0	0	1	0	0	1	15	0	0	0	0	0	74	1	0	5
1404	611	0	0	0	1	0	1	1	1	1	0	0	0	0	0	1	0	0	3	20	0	0	4	0	0	74	1	0	5
1405	627	1	1	0	0	0	1	1	1	0	0	0	1	0	0	1	0	0	0	30	0	0	0	0	0	73	0	0	5
1406	611	1	0	1	0	0	1	1	1	1	0	0	0	0	0	1	0	0	1	10	0	0	0	0	0	74	1	0	5
1407	612	0	0	1	0	1	1	1	0	1	0	0	1	0	0	0	0	1	1	15	0	0	0	0	0	74	0	0	5
1408	618	1	0	1	0	1	1	1	1	1	1	1	1	0	0	1	1	0	1	15	0	0	0	0	0	73	1	1	5
1409	613	1	1	0	0	1	1	1	1	1	0	1	1	0	0	0	1	1	2	30	1	0	0	0	0	74	1	0	5
1410	618	1	0	1	0	1	1	1	1	1	1	1	1	0	0	1	1	0	1	15	0	0	0	0	0	73	1	1	5
1411	618	1	0	1	0	1	1	1	1	1	1	1	1	0	0	1	1	0	1	30	0	0	4	0	0	73	1	1	5
1412	618	1	1	0	0	1	1	1	1	1	1	1	1	0	0	1	1	0	2	30	1	0	0	0	0	73	1	1	5
1413	618	0	0	1	0	1	1	1	1	1	1	1	1	0	0	1	1	0	1	10	0	0	0	0	0	73	1	1	5
1414	618	1	1	0	0	1	1	1	1	1	1	1	1	0	0	1	1	0	0	30	0	0	0	0	0	73	1	1	5
1415	636	1	1	0	0	1	1	1	0	0	0	0	0	0	0	1	1	0	0	30	0	0	0	0	0	73	1	0	5
1416	636	1	0	0	1	1	1	1	0	0	0	0	0	0	0	1	1	0	4	30	0	0	0	0	0	73	1	0	5
1417	637	1	0	1	0	1	1	1	0	0	0	1	1	0	0	0	1	1	1	10	0	0	0	0	0	72	1	1	5
1418	61	0	0	0	1	1	1	1	1	0	0	0	1	0	0	1	0	0	3	30	0	0	4	0	0	34	1	1	5
1419	61	1	0	0	1	1	1	1	1	0	0	0	1	0	0	1	0	0	3	30	0	0	4	0	0	34	1	1	5
1420	635	0	0	1	0	1	1	1	0	1	0	1	1	0	0	0	0	0	1	20	0	0	0	0	0	34	0	0	5
1421	635	0	0	1	0	1	1	1	0	1	0	1	1	0	0	0	0	0	1	30	0	0	0	0	0	34	0	0	5
1422	635	1	0	1	0	1	1	1	0	1	0	1	1	0	0	0	0	0	1	10	0	0	0	0	0	34	0	0	5
1423	637	1	0	0	1	1	1	1	0	0	0	1	1	0	0	0	1	1	2	30	1	0	4	0	0	72	1	1	5
1424	619	1	1	0	0	1	1	1	0	0	0	0	1	0	1	1	1	1	0	30	0	0	0	0	0	74	0	0	5
1425	619	0	0	1	0	1	1	1	0	0	0	0	1	0	1	1	1	1	1	10	0	0	0	0	0	74	0	0	5
1426	619	0	0	0	1	1	1	1	0	0	0	0	1	0	1	1	1	1	4	30	0	0	4	0	0	74	0	0	5
1427	619	1	0	1	0	1	1	1	0	0	0	0	1	0	1	1	1	1	1	30	0	0	4	0	0	74	0	0	5
1428	637	1	0	1	0	1	1	1	0	0	0	1	1	0	0	0	1	1	1	10	0	0	0	0	0	72	1	1	5
1429	633	0	0	1	1	1	1	1	0	0	0	0	0	0	0	1	1	0	1	30	0	0	4	0	0	36	0	0	5
1430	633	0	0	0	1	1	1	1	0	0	0	0	0	0	0	1	1	0	1	30	0	0	0	0	0	36	0	0	5
1431	58	0	0	0	1	1	1	1	1	0	0	0	1	0	0	1	0	0	3	30	0	0	4	0	0	36	0	0	5
1432	634	1	0	1	0	1	1	1	0	0	0	0	0	0		1	1	0	1	15	0	0	0	0	0	34	0	0	5
1433	647	1	0	1	0	1	1	0	0	0	0	0	1	0	0	0	1	0	1	30	0	0	0	0	0	27	1	1	5
1434	647	1	0	1	0	1	1	0	0	0	0	0	1	0	0	0	1	0	1	10	0	0	0	0	0	27	1	1	5
1435	647	0	0	1	0	1	1	0	0	0	0	0	1	0	0	0	1	0	1	10	0	0	0	0	0	27	1	1	5
1436	647	1	0	1	0	1	1	0	0	0	0	0	1	0	0	0	1	0	1	30	0	0	4	0	0	27	1	1	5
1437	647	0	0	1	0	1	1	0	0	0	0	0	1	0	0	0	1	0	1	20	0	0	0	0	0	27	1	1	5
1438	633	1	0	0	1	1	1	1	0	0	0	0	0	0	0	1	1	0	3	30	0	0	4	0	0	36	0	0	5
1439	632	1	0	1	0	1	1	1	0	0	0	0	0	0	0	0	0	0	1	20	0	0	0	0	0	35	0	0	5
1440	632	1	0	1	0	1	1	1	0	0	0	0	0	0	0	0	0	0	1	15	0	0		0	0	35	0	0	5
1441	632	0	0	1	0	1	1	1	0	0	0	0	0	0	0	0	0	0	1	10	0	0	0	0	0	35	0	0	5
1442	32	1	0	1	0	1	1	1	1	1	0	0	0	0	0	0	0	0	1	30	0	0	0	0	0	34	1	0	5
1443	32	1	0	0	1	1	1	1	1	1	0	0	0	0	0	0	0	0	3	30	0	0	4	0	0	34	1	0	5
1444	631	0	0	0	1	1	1	1	1	0	1	0	0	0	0	0	1	0	4	30	0	0	0	0	0	33	0	0	0
1445	643	1	0	1	0	1	1	1	1	0	0	0	1	0	0	1	1	0	2	30	1	0	4	0	0	27	1	1	5
1446	643	0	0	0	1	1	1	1	1	0	0	0	1	0	0	1	1	0	3	30	0	0	0	0	0	27	1	1	5
1447	643	0	0	0	1	1	1	1	1	0	0	0	1	0	0	1	1	0	3	30	0	0	4	0	0	27	1	1	5
1448	647	0	0	1	0	1	1	0	0	0	0	0	1	0	0	0	1	0	1	20	0	0	4	0	0	27	1	1	5
1450	647	0	0	0	1	1	1	0	0	0	0	0	1	0	0	0	1	0	3	30	0	0	0	0	0	27	1	1	5
1451	643	0	0	1	0	1	1	1	1	0	0	0	1	0	0	1	1	0	1	15	0	0	0	0	0	27	1	1	5
1452	643	0	0	1	0	1	1	1	1	0	0	0	1	0	0	1	1	0	1	15	0	0	0	0	0	27	1	1	5
1453	643	1	0	1	0	1	1	1	1	0	0	0	1	0	0	1	1	0	1	15	0	0	0	0	0	27	1	1	5
1454	643	1	0	1	0	1	1	1	1	0	0	0	1	0	0	1	1	0	1	15	0	0	0	0	0	27	1	1	5
1455	643	0	0	0	1	1	1	1	1	0	0	0	1	0	0	1	1	0	3	30	0	0	4	0	0	27	1	1	5
1456	638	1	0	1	0	1	1	1	1	0	0	0	1	0	0	1	0	0	1	30	0	0	4	0	0	27	0	0	5
1457	638	0	0	0	1	1	1	1	1	0	0	0	1	0	0	1	0	0	3	30	0	0	4	0	0	27	0	0	5
1458	639	0	0	1	0	1	0	0	0	0	0	0	1	0	0	0	0	0	1	15	0	0	0	0	0	27	0	0	5
1459	648	0	0	0	1	1	1	1	1	0	0	0	1	0	0	1	0	0	3	30	0	0	4	0	0	27	0	0	0
1460	640	0	0	1	0	1	0	0	0	0	0	0	1	0	0	1	0	0	1	30	0	0	0	0	0	27	0	0	5
1461	641	1	1	0	0	1	0	0	0	0	0	0	1	0	0	1	0	0	2	20	1	0	0	0	0	27	0	1	0
1462	642	0	0	1	0	0	1	0	1	1	0	0	1	0	0	0	0	0	1	15	0	0	0	0	0	27	0	0	5
1463	642	0	0	0	1	0	1	0	1	1	0	0	1	0	0	0	0	0	4	10	0	0	0	0	0	27	0	0	5
1464	666	0	0	0	1	1	1	1	1	0	0	0	1	0	0	0	1	1	4	30	0	0		0	0	28	0	1	0
1465	666	1	0	0	1	1	1	1	1	0	0	0	1	0	0	0	1	1	3	20	0	0		0	0	28	0	1	0
1466	718	0	0	1	0	1	1	1	1	0	0	0	1	0	0	1	0	0	1	10	0	0		0	0	13	1	0	5
1467	718	0	0	1	0	1	1	1	1	0	0	0	1	0	0	1	0	0	1	10	0	0	0	0	0	13	1	0	5
1468	903	1	1	0	0	1	1	1	1	0	0	0	1	0	0	0	0	0	0	20	0	0	4	0	0	23	0	0	5
1469	903	1	1	0	0	1	1	1	1	0	0	0	1	0	0	0	0	0	2	30	1	0	0	0	0	23	0	0	5
1470	720	1	0	1	0	1	0	0	0	0	0	0	1	0	0	0	0	0	1	10	0	0	0	0	0	23	0	0	5
1471	720	0	0	1	0	1	0	0	0	0	0	0	1	0	0	0	0	0	1	15	0	0	0	0	0	23	0	0	5
1472	720	0	0	1	0	1	0	0	0	0	0	0	1	0	0	0	0	0	1	20	0	0	0	0	0	23	0	0	5
1473	721	1	0	1	0	1	1	1	1	0	0	0	0	0	0	0	1	0	1	30	0	0	4	0	1	76	1	1	5
1474	721	0	0	1	0	1	1	1	1	0	0	0	0	0	0	0	1	0	1	30	0	0	4	0	1	76	1	1	5
1475	722	0	0	1	0	1	1	1	0	0	0	0	0	0	0	1	0	0	1	20	0	0	4	0	1	76	0	0	5
1476	721	0	0	1	0	1	1	1	1	0	0	0	0	0	0	0	1	0	1	10	0	0	0	0	1	76	1	1	5
1477	721	0	0	0	1	1	1	1	1	0	0	0	0	0	0	0	1	0	3	30	0	0	0	0	1	76	1	1	5
1478	721	0	0	1	0	1	1	1	1	0	0	0	0	0	0	0	1	0	1	15	0	0	0	0	1	76	1	1	5
1479	679	0	0	1	0	1	1	0	1	0	0	0	1	0	0	1	0	0	1	10	0	0	0	0	0	80	0	0	5
1480	679	1	0	1	0	1	1	0	1	0	0	0	1	0	0	1	0	0	1	20	0	0	0	0	0	80	0	0	5
1481	680	1	0	0	1	1	1	1	1	0	0	0	1	0	0	0	1	0	3	30	0	0	0	0	0	82	0	0	0
1482	681	0	0	0	1	1	1	1	1	0	0	0	1	0	0	0	0	0	3	30	0	0	0	0	0	80	0	0	0
1483	682	1	0	1	0	1	1	1	1	0	0	0	1	0	0	0	1	0	1	15	0	0	0	0	0	80	0	1	0
1484	658	1	0	1	0	0	1	1	0	0	0	0	0	0	0	1	0	0	1	20	0	0	0	0	0	82	0	0	5
1485	651	1	0	1	0	1	1	1	1	0	0	0	1	0	0	1	1	1	1	10	0	0	0	1	0	82	0	0	5
1486	652	1	0	1	0	1	1	1	1	0	0	0	1	0	0	0	0	0	1	30	0	0	0	0	0	82	0	0	5
1487	652	1	0	1	0	1	1	1	1	0	0	0	1	0	0	0	0	0	1	15	0	0	0	0	0	82	0	0	5
1488	653	0	0	1	0	1	1	1	1	0	0	0	1	0	0	1	0	1	1	30	0	0	4	0	0	82	0	0	5
1489	653	1	0	1	0	1	1	1	1	0	0	0	1	0	0	1	0	1	1	15	0	0	0	0	0	82	0	0	5
1490	653	1	0	0	1	1	1	1	1	0	0	0	1	0	0	1	0	1	3	30	0	0	0	0	0	82	0	0	5
1491	654	0	0	1	1	1	1	1	0	0	0	0	1	0	0	1	0	0	1	30	0	0	4	0	0	82	1	1	5
1492	639	0	0	1	0	1	0	0	0	0	0	0	1	0	0	0	0	0	1	15	0	0		0	0	27	0	0	5
1493	639	1	0	1	0	1	0	0	0	0	0	0	1	0	0	0	0	0	1	15	0	0	0	0	0	27	0	0	5
1494	639	1	0	1	0	1	0	0	0	0	0	0	1	0	0	0	0	0	1	10	0	0	0	0	0	27	0	0	5
1495	673	0	0	1	0	1	1	1	1	0	0	0	1	0	0	0	1	0	1	15	0	0	0	0	0	28	0	0	5
1496	674	0	0	1	0	1	1	1	1	0	0	0	1	0	0	0	0	0	1	20	0	0	0	0	0	13	1	0	5
1497	905	0	0	1	0	1	0	0	0	0	0	0	1	0	0	0	1	0	1	20	0	0		0	0	27	0	0	5
1498	906	0	0	1	0	1	0	0	0	0	0	0	1	0	0	0	1	0	1	15	0	0	0	0	0	27	0	0	0
1499	906	1	0	1	0	1	0	0	0	0	0	0	1	0	0	0	1	0	1	20	0	0	0	0	0	27	0	0	0
1500	717	0	0	1	0	1	1	1	1	0	0	0	1	0	0	0	1	0	1	15	0	0	0	0	0	27	0	0	0
1501	715	0	0	1	0	1	1	0	1	1	0	1	1	0	0	1	1	0	1	10	0	0	0	0	0	27	1	1	5
1502	717	1	1	0	0	1	1	1	1	0	0	0	1	0	0	0	1	0	2	30	1	0	0	0	0	27	0	0	0
1503	718	1	0	0	1	1	1	1	1	0	0	0	1	0	0	1	0	0	2	30	1	0	4	0	0	13	1	0	5
1504	688	1	0	1	0	1	1	1	0	1	1	1	0	0	0	1	1	0	1	30	0	0	0	0	0	23	1	1	5
1505	668	0	0	0	1	1	1	1	0	0	0	0	1	0	0	1	0	0	3	30	0	0	0	0	0	28	0	1	0
1506	688	1	0	1	0	1	1	1	0	1	1	1	0	0	0	1	1	0	1	30	0	0		0	0	23	1	1	5
1507	688	1	0	1	0	1	1	1	0	1	1	1	0	0	0	1	1	0	1	30	0	0	0	0	0	23	1	1	5
1508	688	1	0	1	0	1	1	1	0	1	1	1	0	0	0	1	1	0	1	30	0	0	0	0	0	23	1	1	5
1509	689	1	0	1	0	1	1	1	0	1	0	1	1	0	0	0	1	0	1	15	0	0	0	0	0	12	0	0	5
1510	689	0	0	1	0	1	1	1	0	1	0	1	1	0	0	0	1	0	1	10	0	0	0	0	0	12	0	0	5
1511	689	1	1	0	0	1	1	1	0	1	0	1	1	0	0	0	1	0	2	30	1	0	0	0	0	12	0	0	5
1512	689	0	1	0	0	1	1	1	0	1	0	1	1	0	0	0	1	0	0	30	0	0	0	0	0	12	0	0	5
1513	690	0	0	0	1	1	1	0	1	0	0	0	1	0	0	0	0	0	3	30	0	0	4	0	0	75	0	0	0
1514	690	1	0	0	1	1	1	0	1	0	0	0	1	0	0	0	0	0	3	30	0	0		0	0	75	0	0	0
1515	691	0	1	0	0	1	1	1	1	0	0	0	1	0	0	0	1	0	0	20	0	0	0	1	1	76	0	0	5
1516	692	0	0	1	0	1	1	1	1	0	0	0	1	0	0	0	1	0	1	20	0	0	0	0	0	80	0	0	5
1517	695	1	0	1	0	1	1	1	1	1	1	0	1	0	1	0	0	0	1	10	0	0	0	0	0	13	0	0	5
1518	694	1	0	1	0	1	1	1	1	1	0	0	1	0	0	0	0	0	1	15	0	0	0	0	0	13	0	0	5
1519	696	1	1	0	0	1	1	1	0	1	0	0	0	0	0	0	1	0	2	30	1	0	0	1	0	78	1	1	5
1520	697	1	0	1	0	1	1	1	0	0	0	0	0	0	0	1	0	0	1	30	0	0	4	0	0	80	1	1	5
1521	697	1	0	1	0	1	1	1	0	0	0	0	0	0	0	1	0	0	1	30	0	0		0	0	80	1	1	5
1522	698	1	0	1	0	1	1	0	1	1	0	0	1	0	0	1	0	0	1	15	0	0		1	0	80	0	0	5
1523	698	0	0	1	0	1	1	0	1	1	0	0	1	0	0	1	0	0	1	15	0	0		1	0	80	0	0	5
1524	654	0	0	1	0	1	1	1	0	0	0	0	1	0	0	1	0	0	1	15	0	0	0	0	0	82	1	1	5
1525	654	1	0	1	0	1	1	1	0	0	0	0	1	0	0	1	0	0	1	10	0	0	0	0	0	82	1	1	5
1526	654	0	0	1	0	1	1	1	0	0	0	0	1	0	0	1	0	0	1	10	0	0	0	0	0	82	1	1	5
1527	654	0	0	1	0	1	1	1	0	0	0	0	1	0	0	1	0	0	1	10	0	0	0	0	0	82	1	1	5
1528	654	1	0	1	0	1	1	1	0	0	0	0	1	0	0	1	0	0	1	10	0	0	0	0	0	82	1	1	5
1529	654	0	0	0	1	1	1	1	0	0	0	0	1	0	0	1	0	0	3	30	0	0	0	0	0	82	1	1	5
1530	655	0	1	0	0	1	1	1	0	0	0	0	1	0	0	1	1	1	0	30	0	0	0	0	0	82	0	0	5
1531	655	1	0	1	0	1	1	1	0	0	0	0	1	0	0	1	1	1	1	30	0	0	4	0	0	82	0	0	5
1532	655	0	0	1	0	1	1	1	0	0	0	0	1	0	0	1	1	1	1	20	0	0	4	0	0	82	0	0	5
1533	655	0	1	0	0	1	1	1	0	0	0	0	1	0	0	1	1	1	0	30	0	0	0	0	0	82	0	0	5
1534	656	1	1	0	0	1	1	1	1	0	0	0	1	0	0	0	0	1	0	30	0	0	4	0	0	82	0	0	5
1535	656	1	0	1	0	1	1	1	1	0	0	0	1	0	0	0	0	1	1	10	0	0	0	0	0	82	0	0	5
1536	656	1	0	1	0	1	1	1	1	0	0	0	1	0	0	0	0	1	1	15	0	0	0	0	0	82	0	0	5
1537	656	0	0	1	0	1	1	1	1	0	0	0	1	0	0	0	0	1	1	10	0	0	0	0	0	82	0	0	5
1538	657	1	0	1	0	1	1	1	1	0	0	0	0	0	0	1	0	0	1	20	0	0	0	0	0	82	0	1	0
1539	657	1	0	1	0	1	1	1	1	0	0	0	0	0	0	1	0	0	1	20	0	0	0	0	0	82	0	1	0
1540	658	1	0	1	0	0	1	1	0	0	0	0	0	0	0	1	0	0	1	20	0	0	0	0	0	82	0	0	5
1541	662	1	1	0	0	1	1	1	1	1	0	1	0	0	0	1	0	0	2	30	1	0	0	0	0	81	0	0	5
1542	662	0	0	0	1	1	1	1	1	1	0	1	0	0	0	1	0	0	4	30	0	0		0	0	81	0	0	5
1543	659	1	1	0	0	1	1	1	1	0	0	0	1	0	0	1	0	1	2	30	1	0	0	0	0	80	0	0	5
1544	659	0	0	1	0	1	1	1	1	0	0	0	1	0	0	1	0	1	1	10	0	0	0	0	0	80	0	0	5
1545	842	0	0	1	1	1	1	1	0	0	0	0	0	0	0	1	0	0	4	20	0	0	0	0	0	79	0	0	5
1552	698	1	0	1	0	1	1	0	1	1	0	0	1	0	0	1	0	0	1	20	0	0	0	1	0	80	0	0	5
1553	699	0	0	1	0	1	1	1	0	0	0	0	0	1	0	0	0	0	1	15	0	0	0	0	0	79	0	0	5
1554	699	1	0	1	0	1	1	1	0	0	0	0	0	1	0	0	0	0	1	10	0	0	0	0	0	79	0	0	5
1555	700	1	0	1	0	1	1	1	0	0	0	0	0	0	0	0	1	0	1	30	0	0	0	0	0	80	0	0	5
1556	700	0	1	0	0	1	1	1	0	0	0	0	0	0	0	0	1	0	0	20	0	0	0	0	0	80	0	0	5
1557	700	1	0	0	1	1	1	1	0	0	0	0	0	0	0	0	1	0	4	30	0	0	0	0	0	80	0	0	5
1558	701	1	0	1	0	1	1	1	1	1	1	0	1	0	0	1	1	0	1	15	0	0	0	0	0	80	0	0	0
1559	701	1	0	1	0	1	1	1	1	1	1	0	1	0	0	1	1	0	1	20	0	0	0	0	0	80	0	0	0
1560	702	0	0	1	0	1	1	0	1	0	0	0	1	0	0	0	0	1	1	10	0	0	0	0	0	79	0	0	0
1561	702	1	0	1	0	1	1	0	1	0	0	0	1	0	0	0	0	1	1	15	0	0	0	0	0	79	0	0	0
1562	702	0	1	0	0	1	1	0	1	0	0	0	1	0	0	0	0	1	0	20	0	0	4	0	0	79	0	0	0
1563	703	0	0	0	1	1	1	1	1	0	0	0	1	0	0	1	0	0	3	30	0	0	0	0	0	78	0	0	0
1564	703	0	0	1	0	1	1	1	1	0	0	0	1	0	0	1	0	0	1	30	0	0	0	0	0	78	0	0	0
1565	693	0	0	1	1	1	1	1	0	0	0	1	1	0	0	0	1	0	1	30	0	0		0	0	23	0	0	5
1566	723	1	0	1	0	1	1	1	1	0	0	0	1	0	0	0	1	0	1	15	0	0	0	0	0	10	0	0	5
1567	723	0	0	1	0	1	1	1	1	0	0	0	1	0	0	0	1	0	1	10	0	0	0	0	0	10	0	0	5
1568	724	1	0	1	0	1	1	1	1	0	0	0	1	0	0	1	0	0	1	30	0	0	0	0	0	80	1	1	0
1569	724	0	0	1	0	1	1	1	1	0	0	0	1	0	0	1	0	0	1	20	0	0	0	0	0	80	1	1	0
1570	724	1	0	1	0	1	1	1	1	0	0	0	1	0	0	1	0	0	1	15	0	0	0	0	0	80	1	1	0
1571	724	0	0	1	0	1	1	1	1	0	0	0	1	0	0	1	0	0	1	20	0	0	0	0	0	80	1	1	0
1572	725	0	0	1	0	1	1	1	1	0	0	0	1	0	0	0	0	0	1	20	0	0	4	0	0	10	0	0	5
1573	725	0	0	1	0	1	1	1	1	0	0	0	1	0	0	0	0	0	1	20	0	0	0	0	0	10	0	0	5
1574	725	1	0	1	0	1	1	1	1	0	0	0	1	0	0	0	0	0	1	15	0	0	0	0	0	10	0	0	5
1575	725	0	0	1	0	1	1	1	1	0	0	0	1	0	0	0	0	0	1	15	0	0	0	0	0	10	0	0	5
1576	726	1	0	1	0	1	1	1	0	0	0	0	0	0	0	1	1	0	1	20	0	0	0	0	1	76	0	0	5
1577	727	1	1	0	0	1	1	0	1	0	0	0	1	0	0	0	0	0	0	20	0	0	4	0	0	75	0	1	0
1578	740	0	0	1	0	1	1	1	1	0	0	0	1	0	0	0	0	0	1	10	0	0	0	1	1	76	0	0	5
1579	727	1	1	0	0	1	1	0	1	0	0	0	1	0	0	0	0	0	2	30	1	0	4	0	0	75	0	1	0
1585	731	1	0	1	0	1	0	0	0	0	0	0	0	0	0	1	1	0	1	15	0	0		0	0	34	0	1	0
1586	731	1	0	1	0	1	0	0	0	0	0	0	0	0	0	1	1	0	1	10	0	0		0	0	34	0	1	0
1587	732	1	1	0	0	1	1	1	1	0	0	0	1	0	0	0	0	0	2	30	1	0	0	0	0	78	1	0	5
1588	733	1	0	0	1	1	1	1	1	0	0	0	1	0	1	0	0	0	4	30	0	0	4	0	0	78	1	1	5
1590	733	1	0	0	1	1	1	1	1	0	0	0	1	0	1	0	0	0	4	30	0	0	4	0	0	78	1	1	5
1591	734	1	1	0	0	1	1	1	1	0	0	1	1	0	0	0	0	0	0	20	0	0		0	0	83	1	1	5
1592	734	1	0	1	0	1	1	1	1	0	0	1	1	0	0	0	0	0	1	10	0	0	0	0	0	83	1	1	5
1593	735	0	0	1	0	1	1	1	1	0	0	0	1	0	0	1	0	0	1	15	0	0	0	0	0	78	0	0	5
1594	675	1	0	1	0	0	0	0	0	0	0	0	1	0	0	0	0	0	1	30	0	0	0	0	0	78	0	0	5
1595	676	0	0	0	1	1	1	1	1	0	0	0	1	0	0	0	0	0	3	30	0	0	4	0	0	83	0	0	0
1596	677	0	0	1	0	1	1	1	1	0	0	0	1	0	0	1	0	0	1	30	0	0		0	1	92	0	1	0
1597	678	1	0	1	0	1	1	1	1	0	0	0	1	0	0	0	1	0	1	30	0	0	4	0	0	84	1	1	0
1599	844	1	0	0	1	1	1	0	1	0	0	0	0	0	0	1	0	0	4	30	0	0	0	0	0	5	0	0	5
1600	678	0	0	1	0	1	1	1	1	0	0	0	1	0	0	0	1	0	1	15	0	0	0	0	0	84	1	1	0
1601	666	1	0	0	1	1	1	1	1	0	0	0	1	0	0	0	1	1	3	30	0	0	0	0	0	28	0	1	0
1602	666	0	0	1	1	1	1	1	1	0	0	0	1	0	0	0	1	1	1	30	0	0	0	0	0	28	0	1	0
1603	667	1	0	1	0	1	1	1	1	0	0	0	1	0	0	1	0	0	1	30	0	0	4	0	0	28	0	0	5
1604	667	1	0	1	0	1	1	1	1	0	0	0	1	0	0	1	0	0	1	20	0	0	0	0	0	28	0	0	5
1605	667	1	0	1	0	1	1	1	1	0	0	0	1	0	0	1	0	0	1	10	0	0	0	0	0	28	0	0	5
1606	668	0	0	1	0	1	1	1	0	0	0	0	1	0	0	1	0	0	1	10	0	0	0	0	0	28	0	1	0
1607	668	0	0	1	0	1	1	1	0	0	0	0	1	0	0	1	0	0	1	10	0	0	0	0	0	28	0	1	0
1608	668	1	0	1	0	1	1	1	0	0	0	0	1	0	0	1	0	0	1	15	0	0	0	0	0	28	0	1	0
1609	668	1	1	0	0	1	1	1	0	0	0	0	1	0	0	1	0	0	2	30	1	0	4	0	0	28	0	1	0
1610	669	0	0	1	0	1	1	1	1	1	0	1	1	0	0	1	0	0	1	30	0	0	4	0	0	28	0	0	0
1611	670	1	0	1	0	1	1	1	0	0	0	0	0	1	0	0	0	0	1	20	0	0	0	0	0	28	0	0	5
1612	670	1	0	0	1	1	1	1	0	0	0	0	0	1	0	0	0	0	3	20	0	0	0	0	0	28	0	0	5
1613	671	0	0	1	0	1	1	1	1	0	0	0	1	0	0	0	1	0	1	10	0	0	0	0	0	28	1	1	5
1614	671	1	1	0	0	1	1	1	1	0	0	0	1	0	0	0	1	0	2	30	1	0	0	0	0	28	1	1	5
1615	644	0	0	0	1	1	1	1	0	0	0	1	0	0	0	1	1	0	3	30	0	0	4	0	0	28	1	1	0
1616	644	1	0	1	0	1	1	1	0	0	0	1	0	0	0	1	1	0	1	30	0	0	4	0	0	28	1	1	0
1617	644	1	1	0	0	1	1	1	0	0	0	1	0	0	0	1	1	0	2	30	1	0	4	0	0	28	1	1	0
1618	645	1	0	1	0	1	1	1	0	0	0	0	0	0	0	1	1	0	1	10	0	0	0	0	0	28	0	0	0
1619	646	0	0	1	0	1	1	1	1	0	0	1	1	0	0	0	0	0	1	10	0	0	0	0	0	28	0	0	5
1620	645	0	0	0	1	1	1	1	0	0	0	0	0	0	0	1	1	0	3	30	0	0	0	0	0	28	0	0	0
1621	646	1	0	1	0	1	1	1	1	0	0	1	1	0	0	0	0	0	1	15	0	0	0	0	0	28	0	0	5
1622	646	1	0	0	1	1	1	1	1	0	0	1	1	0	0	0	0	0	4	30	0	0	4	0	0	28	0	0	5
1623	649	1	0	0	1	1	1	1	1	0	0	0	1	0	0	0	0	0	3	30	0	0	0	0	0	28	0	0	5
1624	672	0	0	0	1	1	1	1	0	1	0	1	1	0	0	1	0	0	3	30	0	0	4	0	0	28	1	0	5
1625	673	1	0	0	1	1	1	1	1	0	0	0	1	0	0	0	1	0	3	30	0	0	0	0	0	28	0	0	5
1626	673	0	1	0	0	1	1	1	1	0	0	0	1	0	0	0	1	0	0	10	0	0	0	0	0	28	0	0	5
1627	673	1	1	0	0	1	1	1	1	0	0	0	1	0	0	0	1	0	2	30	1	0	0	0	0	28	0	0	5
1628	673	1	0	1	0	1	1	1	1	0	0	0	1	0	0	0	1	0	1	10	0	0	0	0	0	28	0	0	5
1629	672	1	0	1	0	1	1	1	0	1	0	1	1	0	0	1	0	0	1	15	0	0	0	0	0	28	1	0	5
1630	650	0	0	0	1	1	1	1	1	0	0	0	1	0	0	0	0	0	3	30	0	0	4	0	0	28	0	0	5
1631	672	0	0	1	0	1	1	1	0	1	0	1	1	0	0	1	0	0	1	15	0	0	0	0	0	28	1	0	5
1632	844	1	0	0	1	1	1	0	1	0	0	0	0	0	0	1	0	0	4	30	0	0		0	0	5	0	0	5
1633	842	1	0	0	1	1	1	1	0	0	0	0	0	0	0	1	0	0	5	30	0	0	0	0	0	79	0	0	5
1634	661	0	0	1	0	1	1	1	0	1	0	1	0	0	0	1	1	0	1	20	0	0	0	0	0	82	0	0	0
1635	663	1	1	0	0	1	1	1	0	1	0	0	0	0	0	1	1	0	0	30	0	0	4	0	0	82	0	0	0
1636	671	0	1	0	0	1	1	1	1	0	0	0	1	0	0	0	1	0	0	20	0	0	0	0	0	28	1	1	5
1637	671	0	0	0	1	1	1	1	1	0	0	0	1	0	0	0	1	0	3	20	0	0	0	0	0	28	1	1	5
1638	671	1	0	1	0	1	1	1	1	0	0	0	1	0	0	0	1	0	1	30	0	0	4	0	0	28	1	1	5
1639	671	0	1	0	0	1	1	1	1	0	0	0	1	0	0	0	1	0	0	30	0	0	0	0	0	28	1	1	5
1640	671	0	1	0	0	1	1	1	1	0	0	0	1	0	0	0	1	0	0	30	0	0	4	0	0	28	1	1	5
1641	671	0	0	0	1	1	1	1	1	0	0	0	1	0	0	0	1	0	3	30	0	0	0	0	0	28	1	1	5
1642	671	1	0	1	0	1	1	1	1	0	0	0	1	0	0	0	1	0	1	15	0	0	0	0	0	28	1	1	5
1643	842	0	0	1	1	1	1	1	0	0	0	0	0	0	0	1	0	0	1	20	0	0	0	0	0	79	0	0	5
1645	704	1	0	1	0	1	0	0	0	0	0	0	1	0	0	1	0	0	1	15	0	0	0	0	0	82	1	1	0
1646	704	0	0	1	0	1	0	0	0	0	0	0	1	0	0	1	0	0	1	15	0	0	0	0	0	82	1	1	0
1647	704	1	0	1	0	1	0	0	0	0	0	0	1	0	0	1	0	0	1	15	0	0	0	0	0	82	1	1	0
1648	704	0	0	1	0	1	0	0	0	0	0	0	1	0	0	1	0	0	1	15	0	0	0	0	0	82	1	1	0
1649	704	1	0	1	0	1	0	0	0	0	0	0	1	0	0	1	0	0	1	15	0	0	0	0	0	82	1	1	0
1650	704	1	0	0	1	1	0	0	0	0	0	0	1	0	0	1	0	0	3	30	0	0	0	0	0	82	1	1	0
1651	704	0	0	1	0	1	0	0	0	0	0	0	1	0	0	1	0	0	1	10	0	0	0	0	0	82	1	1	0
1652	705	1	0	1	0	1	1	1	1	0	0	0	1	0	0	1	0	0	1	30	0	0	4	0	0	82	0	0	5
1653	705	0	0	1	0	1	1	1	1	0	0	0	1	0	0	1	0	0	1	15	0	0	0	0	0	82	0	0	5
1654	706	1	1	0	0	1	1	1	1	0	0	0	1	0	0	1	0	0	0	30	0	0	0	0	0	82	0	0	5
1655	706	1	0	1	0	1	1	1	1	0	0	0	1	0	0	1	0	0	1	10	0	0	0	0	0	82	0	0	5
1656	707	1	1	0	0	1	1	1	1	0	0	0	1	0	0	1	0	1	0	30	0	0	4	0	0	81	0	0	5
1657	707	1	0	0	1	1	1	1	1	0	0	0	1	0	0	1	0	1	4	30	0	0		0	0	81	0	0	5
1658	707	0	0	1	0	1	1	1	1	0	0	0	1	0	0	1	0	1	1	10	0	0	0	0	0	81	0	0	5
1659	652	1	0	1	0	1	1	1	1	0	0	0	1	0	0	0	0	0	1	15	0	0	0	0	0	82	0	0	5
1660	708	1	0	1	1	1	1	1	0	0	0	0	1	0	0	0	1	0	1	30	0	0	0	0	0	82	0	0	0
1661	709	0	0	0	1	1	1	1	0	0	0	0	1	0	0	0	1	0	3	30	0	0	0	0	0	82	0	0	5
1662	710	0	0	1	0	1	1	1	1	0	0	0	1	0	0	0	1	0	1	15	0	0	0	0	0	82	1	1	0
1663	710	0	0	0	1	1	1	1	1	0	0	0	1	0	0	0	1	0	4	30	0	0	4	0	0	82	1	1	0
1664	710	1	1	0	0	1	1	1	1	0	0	0	1	0	0	0	1	0	2	30	1	0	0	0	0	82	1	1	0
1665	664	1	1	0	0	1	1	1	1	0	0	0	1	0	0	1	0	0	2	30	1	0	0	0	0	82	0	0	0
1666	664	1	1	0	0	1	1	1	1	0	0	0	1	0	0	1	0	0	0	20	0	0	0	0	0	82	0	0	0
1667	664	0	0	1	0	1	1	1	1	0	0	0	1	0	0	1	0	0	1	10	0	0	0	0	0	82	0	0	0
1668	683	1	0	1	0	1	1	1	0	0	0	0	1	0	0	0	0	1	1	30	0	0	0	0	0	83	0	0	5
1669	683	0	0	1	0	1	1	1	0	0	0	0	1	0	0	0	0	1	1	15	0	0	0	0	0	83	0	0	5
1670	737	0	0	1	0	1	1	1	1	0	0	0	1	0	0	1	1	0	1	15	0	0	0	0	0	82	0	1	0
1671	738	0	0	1	1	1	1	1	0	1	0	1	1	0	0	0	1	0	1	30	0	0	0	0	1	86	1	1	0
1672	738	1	0	0	1	1	1	1	0	1	0	1	1	0	0	0	1	0	2	30	1	0	0	0	1	86	1	1	0
1673	738	1	0	1	0	1	1	1	0	1	0	1	1	0	0	0	1	0	1	30	0	0	0	0	1	86	1	1	0
1674	684	1	0	0	1	1	1	1	1	0	0	0	1	0	0	1	0	0	5	30	0	0		0	1	76	0	0	0
1675	687	1	0	1	0	1	1	1	1	0	0	0	1	0	0	0	1	0	1	20	0	0	0	0	0	81	1	0	5
1676	687	1	0	1	0	1	1	1	1	0	0	0	1	0	0	0	1	0	1	20	0	0	0	0	0	81	1	0	5
1677	685	0	0	1	0	1	1	1	1	0	0	0	1	0	0	0	0	0	1	15	0	0	0	0	0	82	0	1	0
1678	685	1	0	1	0	1	1	1	1	0	0	0	1	0	0	0	0	0	1	10	0	0	0	0	0	82	0	1	0
1679	713	0	0	0	1	1	1	1	1	0	0	0	0	0	0	1	1	0	5	30	0	0	4	0	0	82	0	0	5
1680	686	1	1	0	0	1	1	1	1	0	0	0	0	0	0	1	1	0	2	30	1	0	4	0	0	81	0	0	5
1681	686	0	0	1	0	1	1	1	1	0	0	0	0	0	0	1	1	0	1	20	0	0	0	0	0	81	0	0	5
1682	686	0	0	1	0	1	1	1	1	0	0	0	0	0	0	1	1	0	1	10	0	0	0	0	0	81	0	0	5
1683	714	1	0	1	0	1	1	1	1	0	0	0	1	0	0	1	0	0	1	15	0	0	0	0	0	81	0	0	0
1684	710	0	0	1	0	1	1	1	1	0	0	0	1	0	0	0	1	0	1	10	0	0	0	0	0	82	1	1	0
1685	710	0	0	1	0	1	1	1	1	0	0	0	1	0	0	0	1	0	1	15	0	0	0	0	0	82	1	1	0
1686	710	0	0	0	1	1	1	1	1	0	0	0	1	0	0	0	1	0	4	30	0	0	4	0	0	82	1	1	0
1687	710	1	0	1	0	1	1	1	1	0	0	0	1	0	0	0	1	0	1	10	0	0	0	0	0	82	1	1	0
1688	710	0	0	1	0	1	1	1	1	0	0	0	1	0	0	0	1	0	1	10	0	0	0	0	0	82	1	1	0
1689	715	0	0	1	0	1	1	0	1	1	0	1	1	0	0	1	1	0	1	10	0	0	0	0	0	27	1	1	5
1690	715	1	0	0	1	1	1	0	1	1	0	1	1	0	0	1	1	0	3	30	0	0	0	0	0	27	1	1	5
1691	716	1	0	1	0	1	1	1	0	0	0	0	0	0	0	0	0	0	1	30	0	0	0	0	0	81	0	1	0
1692	907	0	0	0	1	1	1	1	0	1	0	1	1	0	0	0	1	0	3	30	0	0	0	0	0	81	0	0	0
1693	716	0	0	1	0	1	1	1	0	0	0	0	0	0	0	0	0	0	1	20	0	0	0	0	0	81	0	1	0
1694	907	1	1	0	0	1	1	1	0	1	0	1	1	0	0	0	1	0	2	30	1	0	0	0	0	81	0	0	0
1695	873	1	0	1	0	1	1	1	1	1	0	0	0	0	0	1	0	0	1	15	0	0	0	0	0	9	0	0	5
1696	873	0	0	1	0	1	1	1	1	1	0	0	0	0	0	1	0	0	1	15	0	0	0	0	0	9	0	0	5
1697	900	1	1	0		1	1	1	1	1	1	0	1	0	0	0	0	0	2	20	1	0	0	0	0	81	0	0	5
1698	743	0	0	1	0	1	1	0	1	0	0	0	0	0	0	1	1	0	1	30	0	0	4	0	0	81	0	0	0
1699	743	1	0	0	1	1	1	0	1	0	0	0	0	0	0	1	1	0	3	30	0	0	0	0	0	81	0	0	0
1700	742	1	1	0	0	1	1	1	0	0	0	0	0	0	0	1	0	0	2	30	1	0	0	0	0	82	1	1	0
1701	742	1	1	0	0	1	1	1	0	0	0	0	0	0	0	1	0	0	2	30	1	0	4	0	0	82	1	1	0
1702	742	0	1	0	0	1	1	1	0	0	0	0	0	0	0	1	0	0	0	20	0	0	0	0	0	82	1	1	0
1703	742	0	0	1	0	1	1	1	0	0	0	0	0	0	0	1	0	0	1	15	0	0	0	0	0	82	1	1	0
1704	742	0	0	0	1	1	1	1	0	0	0	0	0	0	0	1	0	0	1	30	0	0	0	0	0	82	1	1	0
1705	741	0	0	0	1	1	1	1	1	1	0	1	1	0	0	1	1	0	3	30	0	0	4	0	0	82	1	1	5
1706	741	1	1	0	0	1	1	1	1	1	0	1	1	0	0	1	1	0	2	30	1	0	4	0	0	82	1	1	5
1707	739	1	1	0	0	1	1	1	1	1	0	1	1	0	0	0	1	0	2	30	1	0	4	0	0	81	0	1	0
1708	904	1	0	1	0	1	1	1	0	1	0	1	1	0	0	1	1	0	1	15	0	0	0	0	0	85	0	1	0
1709	719	1	1	0	0	1	1	1	1	1	0	1	1	0	0	1	1	0	2	30	1	0	4	0	0	81	1	1	0
1710	719	1	1	0	0	1	1	1	1	1	0	1	1	0	0	1	1	0	2	30	1	0	4	0	0	81	1	1	0
1711	719	0	0	0	1	1	1	1	1	1	0	1	1	0	0	1	1	0	2	30	1	0	4	0	0	81	1	1	0
1712	719	1	0	1	0	1	1	1	1	1	0	1	1	0	0	1	1	0	1	10	0	0	0	0	0	81	1	1	0
1713	719	1	0	1	0	1	1	1	1	1	0	1	1	0	0	1	1	0	1	15	0	0	0	0	0	81	1	1	0
1714	902	0	1	0	0	1	1	0	1	1	1	1	1	0	0	0	0	0	0	30	0	0	4	0	0	78	0	0	0
1715	901	1	1	0	0	1	1	0	1	1	1	1	1	0	0	0	0	0	2	30	1	0	4	0	0	75	0	1	0
1716	901	0	1	0	0	1	1	0	1	1	1	1	1	0	0	0	0	0	0	20	0	0	4	0	0	75	0	1	0
1723	823	0	0	1	0	1	1	1	0	1	1	1	1	0	0	0	1	0	1	10	0	0	0	0	0	10	0	0	0
1724	818	1	0	1	0	1	1	1	1	1	1	0	1	0	0	0	0	0	1	10	0	0	0	0	0	28	0	0	0
1726	888	1	0	1	0	1	1	1	1	0	0	0	0	0	0	1	1	0	1	10	0	0	0	0	0	94	0	0	5
1727	817	1	0	1	0	1	1	1	0	1	0	1	1	0	0	1	0	0	1	10	0	0	0	0	0	20	0	0	5
1728	821	1	0	1	0	1	1	0	1	1	0	1	1	0	0	1	0	0	1	10	0	0		0	0	18	0	0	0
1729	816	1	0	1	0	1	1	0	0	1	1	1	1	0	0	0	0	0	1	10	0	0		0	0	20	0	0	5
1730	820	0	0	1	0	1	1	1	0	0	0	0	1	0	0	0	0	0	1	10	0	0	0	0	1	19	0	1	0
1732	823	1	0	1	0	1	1	1	0	1	1	1	1	0	0	0	1	0	1	10	0	0	0	0	0	10	0	0	0
1736	824	0	0	1	0	1	1	1	0	0	0	0	1	0	0	1	1	0	1	10	0	0	0	0	0	4	0	0	0
1738	825	1	0	1	0	1	1	1	0	1	0	1	1	1	0	0	0	0	1	10	0	0	0	0	0	5	0	0	0
1746	746	0	0	0	1	1	1	1	1	0	0	0	1	0	0	0	0	0	3	30	0	0	0	0	0	81	0	0	0
1747	741	1	1	0	0	1	1	1	1	1	0	1	1	0	0	1	1	0	2	30	1	0	0	0	0	82	1	1	5
1748	741	1	0	1	0	1	1	1	1	1	0	1	1	0	0	1	1	0	1	10	0	0	0	0	0	82	1	1	5
1749	747	0	0	0	1	1	1	1	1	0	0	0	1	0	0	1	0	0	3	30	0	0	4	0	0	82	0	0	5
1750	747	1	1	0	0	1	1	1	1	0	0	0	1	0	0	1	0	0	0	20	0	0	4	0	0	82	0	0	5
1751	741	0	0	1	0	1	1	1	1	1	0	1	1	0	0	1	1	0	1	20	0	0	0	0	0	82	1	1	5
1752	729	1	1	0	0	1	1	1	1	1	0	1	1	0	0	0	0	0	2	30	1	0	0	0	0	81	0	0	0
1753	729	1	0	1	0	1	1	1	1	1	0	1	1	0	0	0	0	0	1	20	0	0	0	0	0	81	0	0	0
1754	780	1	0	1	0	1	1	1	0	0	0	1	1	0	0	0	0	0	1	10	0	0	0	0	1	86	1	1	5
1755	780	1	0	1	0	1	1	1	0	0	0	1	1	0	0	0	0	0	1	10	0	0	0	0	1	86	1	1	5
1756	781	0	0	1	0	1	1	0	1	0	1	1	1	0	0	0	0	0	1	20	0	0	4	0	1	86	0	1	0
1757	749	1	0	1	0	1	1	1	1	1	0	1	1	0	0	0	0	0	1	30	0	0	0	0	0	82	0	1	0
1758	748	1	0	1	0	1	1	1	1	0	0	0	1	0	0	0	0	0	1	30	0	0	4	0	0	82	0	0	5
1759	763	1	0	1	0	1	1	1	1	0	0	0	1	0	0	0	0	0	1	30	0	0	4	0	0	87	1	1	0
1760	763	0	0	1	0	1	1	1	1	0	0	0	1	0	0	0	0	0	1	15	0	0	0	0	0	87	1	1	0
1762	763	1	0	1	0	1	1	1	1	0	0	0	1	0	0	0	0	0	1	10	0	0	0	0	0	87	1	1	0
1763	763	0	0	1	0	1	1	1	1	0	0	0	1	0	0	0	0	0	1	15	0	0	0	0	0	87	1	1	0
1764	763	0	1	0	0	1	1	1	1	0	0	0	1	0	0	0	0	0	0	20	0	0	4	0	0	87	1	1	0
1765	764	1	0	1	0	1	1	1	1	0	0	0	1	0	0	0	0	0	1	20	0	0	0	0	0	87	0	0	0
1767	764	1	0	1	0	1	1	1	1	0	0	0	1	0	0	0	0	0	1	20	0	0	0	0	0	87	0	0	0
1768	764	0	0	1	0	1	1	1	1	0	0	0	1	0	0	0	0	0	1	10	0	0	0	0	0	87	0	0	0
1769	765	0	0	1	0	1	1	1	1	0	0	0	1	0	0	1	0	0	1	20	0	0	0	0	0	85	0	0	0
1770	766	1	0	0	1	1	1	1	1	0	0	0	1	0	0	1	0	0	3	30	0	0	0	0	0	87	1	0	5
1771	766	0	0	1	1	1	1	1	1	0	0	0	1	0	0	1	0	0	4	30	0	0	0	0	0	87	1	0	5
1772	766	1	0	1	0	1	1	1	1	0	0	0	1	0	0	1	0	0	1	10	0	0	0	0	0	87	1	0	5
1773	766	1	0	1	0	1	1	1	1	0	0	0	1	0	0	1	0	0	1	10	0	0		0	0	87	1	0	5
1774	766	1	0	1	0	1	1	1	1	0	0	0	1	0	0	1	0	0	1	15	0	0	0	0	0	87	1	0	5
1775	756	1	0	1	0	1	1	1	1	0	0	0	0	0	0	0	0	0	1	30	0	0	0	0	0	14	0	0	0
1776	756	1	0	1	0	1	1	1	1	0	0	0	0	0	0	0	0	0	1	10	0	0	0	0	0	14	0	0	0
1777	757	1	0	1	0	1	1	1	0	0	0	1	1	0	0	0	1	0	2	30	1	0	0	0	1	86	0	1	0
1778	752	0	0	1	0	1	1	1	0	0	0	0	1	0	0	0	0	0	1	10	0	0	0	0	0	2	0	0	0
1779	752	0	0	0	1	1	1	1	0	0	0	0	1	0	0	0	0	0	3	30	0	0	0	0	0	2	0	0	0
1780	755	1	1	0	0	1	1	1	1	0	0	0	1	0	0	1	0	0	2	30	1	0		0	0	14	0	0	0
1781	755	0	0	1	0	1	1	1	1	0	0	0	1	0	0	1	0	0	1	10	0	0		0	0	14	0	0	0
1782	783	0	0	0	1	1	1	1	0	0	0	0	1	0	0	0	1	0	3	30	0	0	4	0	1	86	0	1	0
1783	750	0	0	1	0	1	1	1	0	1	1	1	1	0	0	0	1	0	1	15	0	0	0	0	1	86	1	1	0
1784	750	1	0	1	0	1	1	1	0	1	1	1	1	0	0	0	1	0	1	10	0	0	0	0	1	86	1	1	0
1785	750	0	1	0	0	1	1	1	0	1	1	1	1	0	0	0	1	0	0	20	0	0	0	0	1	86	1	1	0
1786	750	1	0	1	0	1	1	1	0	1	1	1	1	0	0	0	1	0	1	20	0	0	0	0	1	86	1	1	0
1787	787	0	0	1	0	1	1	1	1	1	0	1	1	0	0	1	1	0	1	10	0	0	0	0	0	91	0	0	5
1788	751	1	1	0	0	1	1	1	1	0	0	1	1	0	0	0	0	0	2	30	1	0	0	0	0	85	1	1	0
1789	751	0	0	1	0	1	1	1	1	0	0	1	1	0	0	0	0	0	1	10	0	0	0	0	0	85	1	1	0
1790	751	1	0	1	0	1	1	1	1	0	0	1	1	0	0	0	0	0	1	30	0	0	0	0	0	85	1	1	0
1791	751	0	0	1	0	1	1	1	1	0	0	1	1	0	0	0	0	0	1	15	0	0	0	0	0	85	1	1	0
1792	751	1	1	0	0	1	1	1	1	0	0	1	1	0	0	0	0	0	2	30	1	0	0	0	0	85	1	1	0
1793	751	1	0	1	0	1	1	1	1	0	0	1	1	0	0	0	0	0	1	30	0	0	0	0	0	85	1	1	0
1794	782	1	0	0	1	1	1	1	1	1	1	1	1	0	0	0	0	0	4	30	0	0	4	1	1	86	0	1	0
1795	750	0	0	0	1	1	1	1	0	1	1	1	1	0	0	0	1	0	3	20	0	0	0	0	1	86	1	1	0
1796	750	1	0	1	0	1	1	1	0	1	1	1	1	0	0	0	1	0	1	20	0	0	0	0	1	86	1	1	0
1797	781	0	1	0	0	1	1	0	1	0	1	1	1	0	0	0	0	0	0	30	0	0	4	0	1	86	0	1	0
1798	781	1	0	1	0	1	1	0	1	0	1	1	1	0	0	0	0	0	1	10	0	0	0	0	1	86	0	1	0
1799	781	0	0	1	0	1	1	0	1	0	1	1	1	0	0	0	0	0	1	15	0	0	0	0	1	86	0	1	0
1800	767	0	0	1	0	1	1	1	1	1	0	0	1	0	0	1	1	0	1	10	0	0	0	0	0	85	0	0	5
1801	751	0	1	0	0	1	1	1	1	0	0	1	1	0	0	0	0	0	0	30	0	0	0	0	0	85	1	1	0
1802	751	1	0	1	0	1	1	1	1	0	0	1	1	0	0	0	0	0	1	15	0	0	0	0	0	85	1	1	0
1803	747	0	0	1	0	1	1	1	1	0	0	0	1	0	0	1	0	0	1	20	0	0	4	0	0	82	0	0	5
1804	741	0	0	1	0	1	1	1	1	1	0	1	1	0	0	1	1	0	1	15	0	0	0	0	0	82	1	1	5
1805	751	1	0	1	0	1	1	1	1	0	0	1	1	0	0	0	0	0	1	10	0	0	0	0	0	85	1	1	0
1806	760	0	0	1	0	1	1	0	1	1	1	1	1	0	0	0	1	0	1	20	0	0	0	0	1	86	0	0	5
1807	760	1	0	1	0	1	1	0	1	1	1	1	1	0	0	0	1	0	1	20	0	0	0	0	1	86	0	0	5
1808	761	1	1	0	0	1	1	1	1	1	0	1	1	0	0	1	0	0	2	30	1	0	4	0	0	90	1	1	5
1809	761	1	1	0	0	1	1	1	1	1	0	1	1	0	0	1	0	0	2	30	1	0	4	0	0	90	1	1	5
1810	768	1	1	0	0	1	1	1	1	0	0	0	1	0	0	0	0	0	2	30	1	0	4	0	1	86	0	1	0
1811	768	1	0	0	1	1	1	1	1	0	0	0	1	0	0	0	0	0	3	30	0	0	4	0	1	86	0	1	0
1812	768	1	1	0	0	1	1	1	1	0	0	0	1	0	0	0	0	0	2	30	1	0	0	0	1	86	0	1	0
1813	768	0	0	1	0	1	1	1	1	0	0	0	1	0	0	0	0	0	1	20	0	0	4	0	1	86	0	1	0
1814	787	1	1	0	0	1	1	1	1	1	0	1	1	0	0	1	1	0	2	30	1	0	4	0	0	91	0	0	5
1815	788	1	0	0	1	1	1	0	1	1	0	1	1	0	0	0	0	0	3	30	0	0	0	0	0	87	0	1	0
1816	788	1	0	0	1	1	1	0	1	1	0	1	1	0	0	0	0	0	3	30	0	0	0	0	0	87	0	1	0
1817	788	1	0	1	0	1	1	0	1	1	0	1	1	0	0	0	0	0	1	15	0	0	0	0	0	87	0	1	0
1818	789	1	1	0	0	1	1	0	1	1	1	1	1	0	0	1	0	0	2	30	1	0	4	0	0	91	1	1	5
1819	789	1	1	0	0	1	1	0	1	1	1	1	1	0	0	1	0	0	2	20	1	0	4	0	0	91	1	1	5
1820	789	0	0	0	1	1	1	0	1	1	1	1	1	0	0	1	0	0	3	30	0	0	0	0	0	91	1	1	5
1821	790	0	0	1	0	1	1	1	1	0	0	0	1	1	0	0	0	0	1	30	0	0	4	1	0	90	0	0	0
1822	791	1	1	0	0	1	1	1	1	0	0	1	1	0	0	0	0	0	2	30	1	0	4	0	0	90	0	0	5
1823	792	1	0	1	0	1	1	1	0	1	1	1	1	0	0	0	0	0	1	15	0	0	0	0	0	90	1	1	5
1824	792	1	0	1	0	1	1	1	0	1	1	1	1	0	0	0	0	0	1	15	0	0	0	0	0	90	1	1	5
1825	792	1	0	1	0	1	1	1	0	1	1	1	1	0	0	0	0	0	2	15	1	0	0	0	0	90	1	1	5
1826	792	1	1	0	0	1	1	1	0	1	1	1	1	0	0	0	0	0	2	30	1	0	0	0	0	90	1	1	5
1827	753	0	0	1	0	1	0	0	0	0	0	0	1	0	0	0	0	0	1	10	0	0	0	0	0	85	1	1	5
1828	753	0	0	1	0	1	0	0	0	0	0	0	1	0	0	0	0	0	1	15	0	0	0	0	0	85	1	1	5
1829	753	0	0	1	0	1	0	0	0	0	0	0	1	0	0	0	0	0	1	10	0	0	0	0	0	85	1	1	5
1830	754	1	0	1	0	1	1	0	1	0	0	0	1	0	0	1	0	0	1	15	0	0	0	0	0	85	1	1	0
1831	754	0	0	1	0	1	1	0	1	0	0	0	1	0	0	1	0	0	1	15	0	0	0	0	0	85	1	1	0
1832	754	1	0	1	0	1	1	0	1	0	0	0	1	0	0	1	0	0	1	30	0	0	4	0	0	85	1	1	0
1833	754	0	0	1	0	1	1	0	1	0	0	0	1	0	0	1	0	0	1	10	0	0	0	0	0	85	1	1	0
1834	754	0	0	1	0	1	1	0	1	0	0	0	1	0	0	1	0	0	2	10	1	0	0	0	0	85	1	1	0
1835	754	1	1	0	0	1	1	0	1	0	0	0	1	0	0	1	0	0	2	30	1	0	4	0	0	85	1	1	0
1836	792	0	0	1	0	1	1	1	0	1	1	1	1	0	0	0	0	0	2	15	1	0	0	0	0	90	1	1	5
1837	792	1	0	1	0	1	1	1	0	1	1	1	1	0	0	0	0	0	1	30	0	0	0	0	0	90	1	1	5
1838	793	0	1	0	0	1	1	1	0	1	1	0	0	0	0	0	1	0	2	30	1	0	0	0	0	90	0	0	0
1839	794	0	0	0	1	1	1	0	1	0	1	1	1	0	0	1	1	0	3	30	0	0	0	0	0	87	0	0	5
1840	751	0	0	1	0	1	1	1	1	0	0	1	1	0	0	0	0	0	1	10	0	0	0	0	0	85	1	1	0
1841	784	1	0	1	0	1	1	1	1	0	0	0	1	0	0	0	1	1	1	30	0	0	0	1	1	86	0	0	5
1842	785	1	0	1	0	1	1	1	1	1	0	0	1	0	0	0	1	1	2	20	1	0	4	1	1	86	0	0	5
1843	786	1	1	0	0	1	1	1	1	1	0	0	0	1	0	1	0	0	2	30	1	0	0	0	1	86	1	0	5
1844	786	1	0	1	0	1	1	1	1	1	0	0	0	1	0	1	0	0	1	30	0	0	0	0	1	86	1	0	5
1845	794	1	1	0	0	1	1	0	1	0	1	1	1	0	0	1	1	0	2	20	1	0	0	0	0	87	0	0	5
1846	794	0	0	0	1	1	1	0	1	0	1	1	1	0	0	1	1	0	3	30	0	0	4	0	0	87	0	0	5
1847	795	1	1	0	0	1	1	0	1	0	0	0	1	0	0	0	0	0	2	30	1	0	4	0	1	88	0	0	0
1848	795	0	0	0	1	1	1	0	1	0	0	0	1	0	0	0	0	0	3	30	0	0	4	0	1	88	0	0	0
1849	796	1	0	0	1	1	1	1	1	0	0	0	0	0	0	0	1	0	2	30	1	0	4	0	1	88	1	1	0
1850	796	1	0	1	0	1	1	1	1	0	0	0	0	0	0	0	1	0	1	10	0	0	0	0	1	88	1	1	0
1851	796	0	0	1	0	1	1	1	1	0	0	0	0	0	0	0	1	0	1	20	0	0	0	0	1	88	1	1	0
1852	797	1	1	0	0	1	1	1	1	1	1	0	1	0	0	0	1	0	2	20	1	0	4	1	1	88	0	0	0
1853	797	1	1	0	0	1	1	1	1	1	1	0	1	0	0	0	1	0	2	20	1	0	4	1	1	88	0	0	0
1854	798	1	0	1	1	1	1	1	0	1	1	1	1	0	0	1	1	0	1	20	0	0	4	1	1	88	0	0	0
1855	798	0	0	1	0	1	1	1	0	1	1	1	1	0	0	1	1	0	1	20	0	0	0	1	1	88	0	0	0
1856	757	1	0	1	0	1	1	1	0	0	0	1	1	0	0	0	1	0	1	20	0	0	0	0	1	86	0	1	0
1857	799	0	0	1	0	1	1	1	0	1	0	1	1	0	0	1	0	0	1	20	0	0	0	0	1	86	1	1	5
1858	840	1	0	1	0	1	1	1	1	0	0	0	0	0	0	0	0	0	1	20	0	0	0	0	0	91	0	0	5
1859	800	1	1	0	0	1	1	0	1	1	1	1	1	0	0	0	1	0	2	30	1	0	4	0	0	91	0	0	5
1860	801	1	0	1	0	1	1	1	1	0	0	0	1	0	0	0	0	0	1	20	0	0	0	1	1	92	0	0	0
1861	802	1	0	0	1	1	1	1	1	0	0	0	1	0	0	1	0	0	3	30	0	0	4	1	1	92	0	0	0
1862	803	1	0	1	0	1	1	1	1	0	0	0	1	0	0	1	0	0	1	15	0	0	0	0	1	92	1	1	0
1863	803	1	0	1	0	1	1	1	1	0	0	0	1	0	0	1	0	0	1	15	0	0	0	0	1	92	1	1	0
1864	803	1	0	1	0	1	1	1	1	0	0	0	1	0	0	1	0	0	1	20	0	0	0	0	1	92	1	1	0
1865	803	0	0	1	0	1	1	1	1	0	0	0	1	0	0	1	0	0	1	30	0	0	4	0	1	92	1	1	0
1866	852	0	0	1	0	0	1	1	0	0	0	0	0	0	0	0	0	0	1	15	0	0	0	0	1	86	1	1	0
1867	804	1	0	1	0	1	1	1	1	1	0	1	1	0	0	0	0	0	1	15	0	0	0	0	0	87	0	0	5
1868	806	1	0	1	0	1	1	1	1	0	0	0	0	0	0	0	0	0	1	15	0	0	0	0	1	88	1	0	5
1869	806	1	0	0	1	1	1	1	1	0	0	0	0	0	0	0	0	0	3	15	0	0	0	0	1	88	1	0	5
1870	806	1	0	1	0	1	1	1	1	0	0	0	0	0	0	0	0	0	1	20	0	0	0	0	1	88	1	0	5
1871	806	1	0	1	0	1	1	1	1	0	0	0	0	0	0	0	0	0	1	20	0	0	4	0	1	88	1	0	5
1872	788	0	0	1	0	1	1	0	1	1	0	1	1	0	0	0	0	0	1	10	0	0	0	0	0	87	0	1	0
1873	836	0	0	0	1	1	1	1	1	0	0	0	0	0	0	0	0	0	3	30	0	0	4	0	0	87	0	0	5
1874	836	0	0	1	0	1	1	1	1	0	0	0	0	0	0	0	0	0	1	20	0	0	4	0	0	87	0	0	5
1875	837	1	1	0	0	1	1	1	1	0	0	0	1	0	0	0	0	1	0	20	0	0	4	0	0	87	1	1	5
1876	837	0	0	1	0	1	1	1	1	0	0	0	1	0	0	0	0	1	1	15	0	0	0	0	0	87	1	1	5
1877	838	1	0	1	0	1	1	1	1	0	0	0	0	0	0	1	1	0	1	30	0	0	4	1	1	88	0	0	5
1878	838	1	1	0	0	1	1	1	1	0	0	0	0	0	0	1	1	0	2	30	1	0	4	1	1	88	0	0	5
1879	838	0	0	1	0	1	1	1	1	0	0	0	0	0	0	1	1	0	1	10	0	0	0	1	1	88	0	0	5
1880	838	0	0	0	1	1	1	1	1	0	0	0	0	0	0	1	1	0	4	30	0	0	4	1	1	88	0	0	5
1881	839	1	0	1	1	1	1	0	1	0	0	0	0	0	0	0	0	0	1	30	0	0	0	1	1	88	0	0	5
1882	788	0	0	1	0	1	1	0	1	1	0	1	1	0	0	0	0	0	1	10	0	0	0	0	0	87	0	1	0
1883	788	0	0	1	0	1	1	0	1	1	0	1	1	0	0	0	0	0	1	15	0	0	0	0	0	87	0	1	0
1884	840	1	1	0	0	1	1	1	1	0	0	0	0	0	0	0	0	0	0	20	0	0	4	0	0	91	0	0	5
1885	850	1	0	1	0	1	1	1	1	0	0	0	0	0	0	1	1	0	1	15	0	0	0	0	1	86	0	0	0
1886	850	1	0	1	0	1	1	1	1	0	0	0	0	0	0	1	1	0	1	20	0	0	0	0	1	86	0	0	0
1887	851	1	1	0	0	1	1	1	0	0	0	0	0	0	0	1	1	0	0	30	0	0	4	0	0	90	0	0	5
1888	851	0	0	0	1	1	1	1	0	0	0	0	0	0	0	1	1	0	3	30	0	0	4	0	0	90	0	0	5
1889	761	0	0	1	0	1	1	1	1	1	0	1	1	0	0	1	0	0	1	10	0	0	0	0	0	90	1	1	5
1890	761	1	0	1	0	1	1	1	1	1	0	1	1	0	0	1	0	0	1	15	0	0	0	0	0	90	1	1	5
1891	852	0	0	1	0	0	1	1	0	0	0	0	0	0	0	0	0	0	1	10	0	0	0	0	1	86	1	1	0
1892	852	1	0	1	0	0	1	1	0	0	0	0	0	0	0	0	0	0	1	15	0	0	0	0	1	86	1	1	0
1893	852	1	0	1	0	0	1	1	0	0	0	0	0	0	0	0	0	0	1	15	0	0	0	0	1	86	1	1	0
1894	852	1	0	0	1	0	1	1	0	0	0	0	0	0	0	0	0	0	3	30	0	0	4	0	1	86	1	1	0
1895	852	0	0	1	0	0	1	1	0	0	0	0	0	0	0	0	0	0	1	15	0	0	0	0	1	86	1	1	0
1896	805	0	0	1	0	1	1	1	1	1	0	1	1	0	0	0	0	0	1	20	0	0	4	0	0	87	0	1	0
1897	805	0	1	0	0	1	1	1	1	1	0	1	1	0	0	0	0	0	0	20	0	0	4	0	0	87	0	1	0
1898	807	0	0	1	0	1	1	1	1	1	0	0	1	0	0	0	0	1	1	15	0	0	0	0	0	87	0	0	5
1899	805	1	1	0	0	1	1	1	1	1	0	1	1	0	0	0	0	0	2	20	1	0	0	0	0	87	0	1	0
1900	808	0	1	0	0	1	1	1	1	1	0	0	1	0	0	0	0	1	0	20	0	0	4	0	0	87	1	0	5
1901	809	1	0	1	0	1	1	1	1	1	0	0	1	0	0	0	1	1	1	30	0	0	4	0	0	87	0	0	5
1902	809	0	0	0	1	1	1	1	1	1	0	0	1	0	0	0	1	1	3	30	0	0	0	0	0	87	0	0	5
1903	810	0	0	1	0	1	1	1	1	0	0	0	1	0	0	0	0	1	1	30	0	0	0	0	0	87	0	0	5
1904	811	0	0	1	0	1	1	0	1	0	0	0	0	0	0	0	0	0	1	20	0	0	0	0	0	87	0	1	0
1905	811	1	0	1	0	1	1	0	1	0	0	0	0	0	0	0	0	0	1	15	0	0	0	0	0	87	0	1	0
1906	811	0	0	1	0	1	1	0	1	0	0	0	0	0	0	0	0	0	1	15	0	0	0	0	0	87	0	1	0
1907	812	0	0	1	0	1	1	1	1	1	0	0	1	0	0	0	0	1	1	10	0	0	0	0	0	87	0	0	5
1908	812	0	0	1	0	1	1	1	1	1	0	0	1	0	0	0	0	1	1	10	0	0	0	0	0	87	0	0	5
1909	806	0	0	1	0	1	1	1	1	0	0	0	0	0	0	0	0	0	1	15	0	0	0	0	1	88	1	0	5
1910	812	1	0	0	1	1	1	1	1	1	0	0	1	0	0	0	0	1	3	30	0	0	4	0	0	87	0	0	5
1911	813	0	0	0	1	1	1	0	1	1	0	1	1	0	0	0	0	0	3	30	0	0	0	0	0	93	1	0	5
1912	813	1	0	1	0	1	1	0	1	1	0	1	1	0	0	0	0	0	1	30	0	0	4	0	0	93	1	0	5
1913	814	0	0	1	0	1	1	1	0	1	0	1	1	0	0	1	0	0	1	30	0	0	4	0	0	94	0	0	5
1914	815	1	0	1	0	1	1	1	1	1	0	0	1	1	0	1	0	0	1	30	0	0	4	0	0	94	1	0	5
1915	815	0	0	1	0	1	1	1	1	1	0	0	1	1	0	1	0	0	1	15	0	0	0	0	0	94	1	0	5
1916	815	1	0	1	0	1	1	1	1	1	0	0	1	1	0	1	0	0	1	10	0	0	0	0	0	94	1	0	5
1917	822	1	1	0	0	1	1	1	0	0	0	0	1	0	0	0	1	0	2	30	1	0	0	0	0	13	0	0	5
1918	826	0	0	0	1	1	1	1	1	0	0	0	1	0	0	0	0	0	3	30	0	0	4	0	0	5	0	0	0
1919	827	1	0	1	1	1	1	0	1	1	0	1	1	0	0	0	1	0	1	30	0	0	0	0	0	5	0	0	0
1920	828	0	0	1	0	1	0	0	0	1	0	1	1	0	0	0	0	0	1	30	0	0	0	0	0	4	1	1	5
1921	828	0	0	1	0	1	0	0	0	1	0	1	1	0	0	0	0	0	1	15	0	0	0	0	0	4	1	1	5
1922	828	1	0	1	0	1	0	0	0	1	0	1	1	0	0	0	0	0	1	30	0	0	0	0	0	4	1	1	5
1923	828	1	1	0	0	1	0	0	0	1	0	1	1	0	0	0	0	0	2	30	1	0	0	0	0	4	1	1	5
1924	828	1	0	1	0	1	0	0	0	1	0	1	1	0	0	0	0	0	1	10	0	0	0	0	0	4	1	1	5
1925	828	1	0	1	0	1	0	0	0	1	0	1	1	0	0	0	0	0	1	10	0	0	0	0	0	4	1	1	5
1926	828	0	0	1	0	1	0	0	0	1	0	1	1	0	0	0	0	0	1	10	0	0	0	0	0	4	1	1	5
1927	874	1	0	1	0	1	1	1	1	1	1	0	0	0	0	0	1	0	1	30	0	0	0	0	0	93	0	0	5
1928	875	0	1	0	0	1	1	0	1	1	0	1	1	0	0	0	0	0	0	30	0	0	0	0	0	93	1	1	5
1929	875	1	1	0	0	1	1	0	1	1	0	1	1	0	0	0	0	0	2	30	1	0	4	0	0	93	1	1	5
1930	875	1	1	0	0	1	1	0	1	1	0	1	1	0	0	0	0	0	2	30	1	0	4	0	0	93	1	1	5
1931	875	0	0	1	0	1	1	0	1	1	0	1	1	0	0	0	0	0	1	20	0	0	0	0	0	93	1	1	5
1932	875	1	0	1	0	1	1	0	1	1	0	1	1	0	0	0	0	0	1	10	0	0		0	0	93	1	1	5
1933	876	0	0	1	0	1	1	0	1	0	0	1	1	0	0	1	0	0	1	15	0	0	0	0	0	93	1	1	5
1934	876	0	0	1	0	1	1	0	1	0	0	1	1	0	0	1	0	0	1	15	0	0	0	0	0	93	1	1	5
1935	876	1	0	1	0	1	1	0	1	0	0	1	1	0	0	1	0	0	1	30	0	0	4	0	0	93	1	1	5
1936	877	1	0	1	0	1	1	1	0	1	0	0	1	0	0	0	1	1	1	30	0	0	0	1	0	94	0	0	5
1937	877	1	0	1	0	1	1	1	0	1	0	0	1	0	0	0	1	1	1	20	0	0	0	1	0	94	0	0	5
1938	878	1	0	1	0	1	1	0	1	0	0	0	1	0	0	0	1	1	1	30	0	0	0	0	0	94	0	1	0
1939	878	0	0	0	1	1	1	0	1	0	0	0	1	0	0	0	1	1	4	30	0	0	0	0	0	94	0	1	0
1940	878	1	0	1	0	1	1	0	1	0	0	0	1	0	0	0	1	1	1	15	0	0	0	0	0	94	0	1	0
1941	879	0	0	1	0	1	1	1	0	0	0	0	0	0	0	1	1	0	1	10	0	0		0	0	93	1	1	5
1942	879	1	0	1	0	1	1	1	0	0	0	0	0	0	0	1	1	0	1	20	0	0	0	0	0	93	1	1	5
1943	879	1	0	1	1	1	1	1	0	0	0	0	0	0	0	1	1	0	1	30	0	0	4	0	0	93	1	1	5
1944	880	1	0	1	0	1	1	1	0	1	0	1	1	0	0	0	0	1	1	10	0	0	0	0	0	94	0	0	5
1945	881	1	0	1	0	1	1	1	1	1	0	1	1	0	0	0	1	0	1	10	0	0	0	0	0	93	1	0	5
1946	882	1	0	1	0	1	1	1	0	0	0	0	1	0	0	1	1	0	1	30	0	0	0	0	0	84	0	0	5
1947	883	1	0	1	0	1	1	1	0	0	0	0	0	0	0	1	1	0	1	30	0	0	4	0	0	84	0	0	5
1948	884	1	1	0	0	1	1	0	1	0	0	0	0	0	0	0	0	0	2	30	1	0	0	0	0	84	0	0	5
1949	884	1	0	1	0	1	1	0	1	0	0	0	0	0	0	0	0	0	1	10	0	0	0	0	0	84	0	0	5
1950	884	1	0	1	0	1	1	0	1	0	0	0	0	0	0	0	0	0	1	15	0	0	0	0	0	84	0	0	5
1951	884	0	0	1	0	1	1	0	1	0	0	0	0	0	0	0	0	0	1	10	0	0	0	0	0	84	0	0	5
1952	885	0	0	1	0	1	1	1	0	0	0	0	0	0	0	1	1	0	1	30	0	0	4	0	0	84	0	0	0
1953	885	1	1	0	0	1	1	1	0	0	0	0	0	0	0	1	1	0	0	30	0	0	0	0	0	84	0	0	0
1954	886	1	0	1	0	1	1	1	1	0	0	0	0	0	0	0	1	0	1	30	0	0	0	0	0	84	0	0	5
1955	883	0	0	1	0	1	1	1	0	0	0	0	0	0	0	1	1	0	1	20	0	0	0	0	0	84	0	0	5
1956	887	0	0	1	0	1	1	1	0	0	0	0	0	0	0	0	0	0	1	10	0	0	0	0	0	84	0	1	0
1957	887	1	1	0	0	1	1	1	0	0	0	0	0	0	0	0	0	0	2	30	1	0	0	0	0	84	0	1	0
1958	887	0	0	1	0	1	1	1	0	0	0	0	0	0	0	0	0	0	1	10	0	0	0	0	0	84	0	1	0
1959	887	1	0	0	1	1	1	1	0	0	0	0	0	0	0	0	0	0	3	30	0	0	0	0	0	84	0	1	0
1960	887	1	0	0	1	1	1	1	0	0	0	0	0	0	0	0	0	0	3	30	0	0	0	0	0	84	0	1	0
1961	887	0	0	1	0	1	1	1	0	0	0	0	0	0	0	0	0	0	1	10	0	0	0	0	0	84	0	1	0
1962	854	1	0	1	0	1	1	1	0	0	0	0	0	0	0	1	1	0	1	10	0	0	0	0	0	84	0	0	5
1963	854	0	0	1	0	1	1	1	0	0	0	0	0	0	0	1	1	0	1	10	0	0	0	0	0	84	0	0	5
1964	855	1	0	0	1	1	1	1	0	0	0	0	0	0	0	1	1	0	3	30	0	0	0	0	0	84	0	0	5
1965	855	0	0	1	0	1	1	1	0	0	0	0	0	0	0	1	1	0	1	10	0	0	0	0	0	84	0	0	5
1966	856	1	0	1	1	1	1	1	1	0	0	0	0	0	0	1	1	0	1	30	0	0	4	0	0	89	0	0	5
1967	856	0	0	1	0	1	1	1	1	0	0	0	0	0	0	1	1	0	1	10	0	0	0	0	0	89	0	0	5
1968	856	0	0	1	0	1	1	1	1	0	0	0	0	0	0	1	1	0	1	20	0	0	0	0	0	89	0	0	5
1969	857	0	1	0	0	1	1	1	0	0	0	0	0	0	0	0	0	0	0	20	0	0	4	0	0	89	0	0	5
1970	857	1	0	1	0	1	1	1	0	0	0	0	0	0	0	0	0	0	1	20	0	0	0	0	0	89	0	0	5
1971	858	1	0	1	0	1	1	1	1	1	0	1	1	0	0	0	1	0	1	10	0	0	0	0	0	91	0	0	5
1972	876	0	0	1	1	1	1	0	1	0	0	1	1	0	0	1	0	0	1	30	0	0	0	0	0	93	1	1	5
1973	829	1	0	1	1	1	1	1	1	0	0	0	1	0	0	0	1	0	1	30	0	0	4	0	0	84	0	1	0
1974	829	1	0	1	0	1	1	1	1	0	0	0	1	0	0	0	1	0	1	20	0	0	0	0	0	84	0	1	0
1975	829	1	0	1	0	1	1	1	1	0	0	0	1	0	0	0	1	0	1	10	0	0	0	0	0	84	0	1	0
1976	830	1	0	1	0	1	1	1	1	0	0	1	1	1	1	1	1	1	1	15	0	0	0	0	1	88	0	0	5
1977	831	1	1	0	0	1	1	1	0	0	0	1	1	0	1	0	1	0	2	30	1	0	0	1	1	88	0	0	5
1978	832	0	0	1	0	1	1	1	1	0	0	1	1	1	0	1	1	0	1	10	0	0	0	0	0	89	0	0	5
1979	835	0	1	0	0	1	1	0	1	0	0	0	0	0	0	1	1	0	0	20	0	0	0	0	0	89	0	0	5
1980	833	1	1	0	0	1	1	1	0	1	0	1	1	0	0	0	1	0	0	20	0	0	4	0	1	86	1	1	0
1981	834	1	0	0	1	1	1	0	1	0	0	0	0	0	0	1	0	0	4	30	0	0	0	0	0	89	0	0	5
1982	834	1	0	1	0	1	1	0	1	0	0	0	0	0	0	1	0	0	1	20	0	0	0	0	0	89	0	0	5
1983	861	1	0	1	1	1	1	1	1	0	0	0	1	1	0	0	1	1	1	30	0	0	4	0	0	89	0	0	5
1984	835	1	0	1	0	1	1	0	1	0	0	0	0	0	0	1	1	0	1	30	0	0	4	0	0	89	0	0	5
1985	835	0	0	0	1	1	1	0	1	0	0	0	0	0	0	1	1	0	4	30	0	0	0	0	0	89	0	0	5
1986	835	1	0	1	0	1	1	0	1	0	0	0	0	0	0	1	1	0	1	15	0	0	0	0	0	89	0	0	5
1987	841	0	0	1	0	1	1	0	1	0	0	0	0	0	0	0	0	0	1	10	0	0	0	0	0	89	0	0	5
1988	879	1	0	1	0	1	1	1	0	0	0	0	0	0	0	1	1	0	1	15	0	0	0	0	0	93	1	1	5
1989	879	0	0	1	0	1	1	1	0	0	0	0	0	0	0	1	1	0	1	10	0	0	0	0	0	93	1	1	5
1990	879	1	0	1	0	1	1	1	0	0	0	0	0	0	0	1	1	0	1	10	0	0	0	0	0	93	1	1	5
1991	815	1	0	1	1	1	1	1	1	1	0	0	1	1	0	1	0	0	1	30	0	0	4	0	0	94	1	0	5
1992	860	1	0	1	0	1	1	1	0	1	0	1	1	0	0	0	0	0	1	20	0	0	0	0	0	93	1	0	5
1993	860	0	0	1	0	1	1	1	0	1	0	1	1	0	0	0	0	0	1	15	0	0	0	0	0	93	1	0	5
1994	860	0	0	1	0	1	1	1	0	1	0	1	1	0	0	0	0	0	1	20	0	0	0	0	0	93	1	0	5
1995	860	1	0	1	0	1	1	1	0	1	0	1	1	0	0	0	0	0	1	15	0	0	0	0	0	93	1	0	5
1996	808	1	0	1	0	1	1	1	1	1	0	0	1	0	0	0	0	1	1	30	0	0	4	0	0	87	1	0	5
1997	862	1	1	0	0	1	1	1	1	0	0	0	1	0	0	0	1	0	0	30	0	0	0	0	0	89	0	0	5
1998	862	1	0	1	0	1	1	1	1	0	0	0	1	0	0	0	1	0	1	15	0	0	0	0	0	89	0	0	5
1999	859	1	0	0	1	1	1	0	1	1	1	1	1	0	0	0	1	0	4	30	0	0	0	0	0	91	0	0	0
2000	862	0	0	1	0	1	1	1	1	0	0	0	1	0	0	0	1	0	1	10	0	0	0	0	0	89	0	0	5
2001	869	1	0	1	0	1	1	1	0	0	0	0	1	0	0	1	1	0	1	15	0	0	0	0	0	36	0	1	0
2002	869	0	0	1	0	1	1	1	0	0	0	0	1	0	0	1	1	0	1	10	0	0	0	0	0	36	0	1	0
2016	863	0	0	0	1	1	1	1	0	1	0	0	1	0	0	1	0	0	3	20	0	0	4	0	0	83	0	0	0
2017	864	0	0	0	1	1	1	1	0	0	0	0	0	0	0	0	0	0	3	30	0	0	0	0	0	94	0	0	0
2018	864	0	0	1	1	1	1	1	0	0	0	0	0	0	0	0	0	0	1	30	0	0	0	0	0	94	0	0	0
2019	865	1	1	0	0	1	1	1	1	1	0	1	1	0	0	0	0	0	2	30	1	0	0	0	0	94	0	0	5
2020	865	1	1	0	0	1	1	1	1	1	0	1	1	0	0	0	0	0	2	20	1	0	0	0	0	94	0	0	5
2021	865	0	0	1	0	1	1	1	1	1	0	1	1	0	0	0	0	0	1	15	0	0	0	0	0	94	0	0	5
2022	865	0	0	0	1	1	1	1	1	1	0	1	1	0	0	0	0	0	3	30	0	0	0	0	0	94	0	0	5
2023	866	1	0	0	1	1	1	1	1	1	1	1	1	0	0	0	0	0	3	30	0	0	0	0	0	91	1	1	0
2024	866	0	0	1	0	1	1	1	1	1	1	1	1	0	0	0	0	0	1	10	0	0	0	0	0	91	1	1	0
2025	866	0	0	1	0	1	1	1	1	1	1	1	1	0	0	0	0	0	1	15	0	0	0	0	0	91	1	1	0
2026	866	1	0	1	0	1	1	1	1	1	1	1	1	0	0	0	0	0	1	10	0	0	0	0	0	91	1	1	0
2027	867	1	1	0	0	1	1	1	0	1	0	0	1	0	0	0	1	0	2	20	1	0	4	0	0	87	0	0	5
2028	867	0	0	0	1	1	1	1	0	1	0	0	1	0	0	0	1	0	3	30	0	0	4	0	0	87	0	0	5
2029	868	1	1	0	0	1													2	30	1	0	0	1	1	86	1	1	5
2030	868	1	1	0	0	1													2	30	1	0	0	1	1	86	1	1	5
2031	868	0	0	1	0	1													1	10	0	0	0	1	1	86	1	1	5
2032	868	1	1	0	0	1													2	30	1	0	0	1	1	86	1	1	5
2033	868	0	0	0	1	1													3	30	0	0	0	1	1	86	1	1	5
2034	868	0	0	1	0	1													1	10	0	0	0	1	1	86	1	1	5
2035	868	1	0	1	0	1													1	15	0	0	0	1	1	86	1	1	5
2036	868	0	0	1	0	1													1	15	0	0	0	1	1	86	1	1	5
2037	684	1	0	1	0	1	1	1	1	0	0	0	1	0	0	1	0	0	1	10	0	0	0	0	1	76	0	0	0
2038	869	1	0	1	0	1	1	1	0	0	0	0	1	0	0	1	1	0	1	10	0	0	0	0	0	36	0	1	0
2600	412	0	0	1	0	1	1	1	0	0	0	0	1	0	0	1	1	1	1	15	0	0	0	0	0	5	1	0	5
2601	402	1	0	1	0	1	1	1	1	1	0	0	1	0	0	0	1	0	1	10	0	0	0	0	0	52	1	1	5
2602	452	1	0	1	0	1	1	1	0	1	0	0	1	0	0	0	1	0	1	30	0	0	4	0	0	34	0	0	5
2603	687	0	0	1	0	1	1	1	1	0	0	0	1	0	0	0	1	0	1	15	0	0	0	0	0	81	1	0	5
2604	687	1	0	0	1	1	1	1	1	0	0	0	1	0	0	0	1	0	3	20	0	0	4	0	0	81	1	0	5
2605	711	0	0	1	0	1	1	1	1	0	0	0	1	0	0	0	1	0	1	10	0	0		0	0	81	0	0	5
2606	712	1	0	1	0	1	1	1	1	0	0	0	1	0	0	1	0	0	1	15	0	0	0	0	0	81	0	0	5
2607	712	1	1	0	0	1	1	1	1	0	0	0	1	0	0	1	0	0	2	30	1	0	4	0	0	81	0	0	5
2608	714	1	0	1	0	1	1	1	1	0	0	0	1	0	0	1	0	0	1	15	0	0	0	0	0	81	0	0	0
2609	715	1	1	0	0	1	1	0	1	1	0	1	1	0	0	1	1	0	2	20	1	0	4	0	0	27	1	1	5
2610	715	1	0	1	1	1	1	0	1	1	0	1	1	0	0	1	1	0	1	30	0	0	4	0	0	27	1	1	5
2611	715	1	1	0	0	1	1	0	1	1	0	1	1	0	0	1	1	0	2	30	1	0	0	0	0	27	1	1	5
2612	715	0	0	1	0	1	1	0	1	1	0	1	1	0	0	1	1	0	1	15	0	0	0	0	0	27	1	1	5
2613	717	0	0	1	0	1	1	1	1	0	0	0	1	0	0	0	1	0	1	15	0	0	0	0	0	27	0	0	0
2618	711	1	0	0	1	1	1	1	1	0	0	0	1	0	0	0	1	0	3	30	0	0	0	0	0	81	0	0	5
																								0
